# Supplementary material for: Organ-Specific Metabolome Reveals Potential Nutritional and Health Benefits of Ampelopsis grossedentata
Source: Metabolites. 2025 Sep 10;15(9):604. doi: 10.3390/metabo15090604 (PMC12471667; doi:10.3390/metabo15090604)
Supplement: Supplementary file 1 [file metabolites-15-00604-s001.zip]

Archive with 2 entries (2 files):
- Supplementary table s1.xlsx
- Supplementary table s2.xlt
