# Supplementary material for: Organ-Specific Metabolome Reveals Potential Nutritional and Health Benefits of Ampelopsis grossedentata
Source: Metabolites. 2025 Sep 10;15(9):604. doi: 10.3390/metabo15090604 (PMC12471667; doi:10.3390/metabo15090604)
Supplement: Supplementary file 1 [file metabolites-15-00604-s001.zip › Supplementary table s1.xlsx]

## Sheet: table S1
ID	name	Superclass	class	sub_class	hmdb	mz	rt	exact_mass	ppm	formula	precursor_type	KEGG	KEGG_Pathway	CAS	library	level	posneg	L1_1	L1_2	L1_3	L2_1	L2_2	L2_3	L3_1	L3_2	L3_3	S_1	S_2	S_3	R_1	R_2	R_3	F_1	F_2	F_3
M327T513	Pentaporphyrin I	Organoheterocyclic compounds	Tetrapyrroles and derivatives	Porphyrins	HMDB0000839	327.158	512.9	327.147	3.33704	C19H21NO4	[M]+	C09541	Chemical structure transformation maps	3019-51-0	BioDeepDB	2	pos	6.10568e+06	7.61384e+06	7.74814e+06	4.77737e+06	1.20298e+07	4.8465e+06	9.79909e+06	1.42264e+07	3.72501e+06	7.28097e+06	7.64774e+06	7.46075e+06	1.49563e+07	1.50615e+07	1.68212e+07	2.35126e+07	1.07808e+07	3.26918e+07
M637T532_2	Delphinidin 3-O-3'',6''-O-dimalonylglucoside	Phenylpropanoids and polyketides	Flavonoids	Flavonoid glycosides		637.123	531.9	637.104	29.0376	C27H25O18	[M]-	C16290	Biosynthesis of other secondary metabolites		MetaDNA	2	neg	1.05769e+08	9.56376e+07	1.02793e+08	2.12189e+07	4.81755e+07	4.76601e+07	4.17245e+07	6.24965e+07	3.22067e+07	2.74654e+07	1.18729e+08	4.78619e+07	297225	324906	160970	7.48786e+07	5.52216e+07	3.56859e+07
M635T444_1	1,2,6-Trigalloyl-beta-D-glucopyranose	Phenylpropanoids and polyketides	Tannins	Tannins	HMDB0039182	635.086	444.2	636.096	4.07492	C27H24O18	[M-H]-	C04360		79886-49-0	GNPS	2	neg	2.33173e+07	1.03145e+06	1.63074e+07	582141	2.55812e+06	704721	3.58278e+07	5.94267e+07	5.9019e+07	2.06726e+07	2.65147e+07	3.18313e+07	183656	138721	69239.9	1.32728e+08	2.60991e+07	6.4949e+07
M635T418	Corilagin	Phenylpropanoids and polyketides	Tannins	Hydrolyzable tannins	HMDB0031457	635.092	417.7	634.081	6.33609	C27H22O18	[M+H]+	C10219		23094-69-1	mzCloud	2	pos	314569	96070	137623	459007	425301	395219	888698	943123	999403	268448	182300	343018	1.22477e+08	1.60891e+08	1.00619e+08	764123	916921	953174
M627T466_1	Delphinidin 3,7-di-O-beta-D-glucoside	Phenylpropanoids and polyketides	Flavonoids	Anthocyanidins and anthocyanins		627.155	466.5	627.156	0.160179	C27H31O17	[M]+	C20496	Biosynthesis of other secondary metabolites		BioDeepDB	2	pos	388990	456420	948001	263247	253784	191819	6.09172e+06	8.1307e+06	8.49821e+06	4.96731e+06	1.19096e+07	1.08448e+07	3.89723e+06	2.85324e+06	2.93097e+06	4.84626e+06	1.38007e+07	1.44779e+07
M611T308_3	Cyanidin 3-O-sophoroside	Phenylpropanoids and polyketides	Flavonoids	Anthocyanidins and anthocyanins		611.148	307.9	611.161	13.2161	C27H31O16	[M]+	C16306	Biosynthesis of other secondary metabolites		BioDeepDB	2	pos	8.86826e+07	8.92452e+07	1.32116e+08	1.32957e+08	1.43778e+08	2.40267e+08	9.00674e+06	2.6733e+07	9.47981e+06	3.71128e+06	3.8799e+06	309825	214160	75720	1.2195e+06	450572	482442	1.21863e+07
M610T308	Delphinidin 3-O-sophoroside	Phenylpropanoids and polyketides	Flavonoids	Anthocyanidins and anthocyanins		610.133	308.1	627.156	25.3479	C27H31O17	[M+H-H2O]+	C16307	Biosynthesis of other secondary metabolites		MetaDNA	2	pos	7.07661e+06	2.86351e+06	3.38332e+06	6.61259e+06	8.84658e+06	3.91933e+06	6.38514e+06	5.37333e+06	8.34728e+06	1.2251e+06	3.0115e+06	2.64125e+06	903941	10564	694714	5.19275e+06	920981	3.88795e+06
M609T539	Hesperidin	Phenylpropanoids and polyketides	Flavonoids	Flavonoid glycosides	HMDB0003265	609.193	538.6	610.19	16.7041	C28H34O15	[M-H]-	C09755		520-26-3	BioDeepDB	2	neg	193609	203422	224802	128363	183544	140889	1.98951e+06	1.41105e+06	2.13395e+06	5.48235e+06	6.55644e+06	6.50082e+06	38190.8	82084.1	30364.7	9.53708e+06	1.04107e+07	1.10648e+07
M608T392_2	Delphin	Phenylpropanoids and polyketides	Flavonoids	Flavonoid glycosides	HMDB0030693	608.126	391.7	627.156	19.0911	C27H31O17	[M-H2O-H]-	C16312	Biosynthesis of other secondary metabolites	17670-06-3	MetaDNA	2	neg	8.43427e+06	2.98707e+06	3.88047e+06	5.34145e+06	9.36229e+06	9.01099e+06	1.40199e+07	1.47565e+07	1.34767e+07	2.04377e+07	3.12868e+07	2.95076e+07	9888.56	21184.5	7433.21	2.4008e+07	6.42951e+07	5.26525e+07
M608T392_1	Delphinidin 3-O-(6-caffeoyl-beta-D-glucoside)	Phenylpropanoids and polyketides	Flavonoids	Anthocyanidins and anthocyanins		608.108	391.9	627.135	14.8162	C30H27O15	[M-H2O-H]-	C16367	Biosynthesis of other secondary metabolites		MetaDNA	2	neg	3.93891e+06	3.40801e+06	5.76117e+06	4.34631e+07	5.93986e+07	5.19575e+07	5.24702e+07	8.25502e+07	5.07585e+07	726220	2.94224e+06	2.36803e+06	1777.8	2450.02	2101.09	2.96012e+07	1.78827e+07	3.01711e+07
M596T413	Pelargonidin 3,7-di-O-beta-D-glucoside	Phenylpropanoids and polyketides	Flavonoids	Anthocyanidin-5-O-glycosides		596.156	413.4	595.166	29.65	C27H31O15	[M+H]+	C20495	Biosynthesis of other secondary metabolites		BioDeepDB	2	pos	3.57293e+07	4.32215e+07	3.85244e+07	2.53263e+07	1.75667e+07	1.0346e+07	3.36795e+06	2.79702e+06	3.11207e+06	1.95931e+07	1.74357e+07	1.75537e+07	6.31427e+06	1.01142e+07	7.44362e+06	1.49892e+06	2.61163e+06	3.33556e+06
M595T406_1	Pelargonidin 3-sophoroside	Phenylpropanoids and polyketides	Flavonoids	Flavonoid glycosides	HMDB0033679	595.143	405.8	595.166	1.13213	C27H31O15	[M]+	C16305	Biosynthesis of other secondary metabolites	54542-60-8 / 34365-81-6	BioDeepDB	2	pos	3.11889e+07	4.71098e+07	3.59652e+07	1.6653e+07	2.30688e+07	2.14982e+07	5.58458e+06	5.14691e+06	6.32749e+06	2.01169e+07	1.76061e+07	2.11319e+07	445158	714003	807446	4.74381e+06	4.51524e+06	5.29557e+06
M579T438_3	Procyanidin B2	Phenylpropanoids and polyketides	Flavonoids	Biflavonoids and polyflavonoids	HMDB0033973	579.157	438.4	578.142	11.2097	C30H26O12	[M+H]+	C17639		29106-49-8	BioDeepDB	2	pos	6.31255e+07	4.2203e+07	1.09935e+07	1.37303e+07	2.71353e+07	1.09009e+07	6.197e+07	1.89033e+07	2.22996e+07	7.25758e+06	6.88283e+06	1.04183e+07	4.92436e+07	1.21149e+07	8.73077e+06	5.58948e+06	5.08649e+06	1.08731e+07
M532T397	Delphinidin 3-(6''-malonyl-glucoside)	Phenylpropanoids and polyketides	Flavonoids	Flavonoid glycosides	HMDB0029247	532.089	397.5	551.104	7.12292	C24H23O15	[M-H2O-H]-	C16301	Biosynthesis of other secondary metabolites		MetaDNA	2	neg	1.38967e+07	9.78273e+06	1.31403e+07	1.90923e+07	8.15253e+06	1.50764e+07	9.41231e+06	1.38496e+07	1.00372e+07	2.46886e+07	2.40422e+07	1.35483e+07	7.12121e+06	4.10519e+06	8.12403e+06	4.71519e+06	7.6083e+06	5.23564e+06
M487T533	Flavonol 3-O-(6-O-malonyl-beta-D-glucoside)	Phenylpropanoids and polyketides	Flavonoids	Flavones and flavonols		487.12	533.5	486.116	7.95698	C24H22O11	[M+H]+	C04385			BioDeepDB	2	pos	1.24123e+08	8.76308e+07	7.36061e+07	1.47088e+07	4.6291e+06	7.19691e+06	6.5527e+06	2.53179e+06	2.5723e+06	1.40269e+08	8.19936e+07	8.4783e+07	7.63912e+06	1.45375e+07	1.38429e+07	2.45434e+06	1.76669e+06	3.63767e+06
M479T569_1	Petunidin 3-glucoside	Phenylpropanoids and polyketides	Flavonoids	Flavonoid glycosides	HMDB0038097	479.12	569.4	479.119	2.92203	C22H23O12	[M]-	C12139	Biosynthesis of other secondary metabolites	6988-81-4/6988-81-4 71991-88-3	MetaDNA	2	neg	7.17821e+07	9.88648e+06	1.46868e+07	1.86507e+07	1.29256e+07	2.22714e+07	1.91245e+07	1.94102e+07	1.95952e+07	1.37788e+07	9.74051e+06	1.8127e+07	4.81737e+07	7.63844e+06	1.92625e+07	4.2397e+07	4.04054e+07	4.59103e+07
M467T403_2	1-O,6-O-Digalloyl-beta-D-glucose	Phenylpropanoids and polyketides	Tannins	Tannins	HMDB0302910	467.081	402.7	484.085	7.35204	C20H20O14	[M+H-H2O]+	C04101			BioDeepDB	2	pos	9.05263e+06	1.11275e+06	4.95564e+06	3.76849e+06	5.71069e+06	7.63906e+06	3.03889e+06	2.04959e+06	2.02426e+06	2.86126e+07	9.64284e+06	1.87325e+07	3.58333e+08	4.06595e+08	4.22131e+08	1.35488e+06	1.22794e+06	1.54782e+06
M465T505_3	Myricitrin	Phenylpropanoids and polyketides	Flavonoids	Flavonoid glycosides	HMDB0034360	465.099	504.8	464.096	9.19375	C21H20O12	[M+H]+	C10108		17912-87-7	BioDeepDB	2	pos	1.27272e+10	9.37219e+09	1.00852e+10	1.90716e+10	1.23039e+10	1.27356e+10	2.03133e+10	1.95037e+10	1.19484e+10	1.87047e+10	2.22282e+10	1.32776e+10	2.70881e+09	2.20677e+09	2.33956e+09	1.88092e+10	1.48532e+10	1.80168e+10
M465T415	Delphinidin 3-glucoside	Phenylpropanoids and polyketides	Flavonoids	Flavonoid glycosides	HMDB0037997	465.067	415.1	465.103	0.0258322	C21H21O12	[M]+	C12138	Biosynthesis of other secondary metabolites	6906-38-3 / 6906-38-3 50986-17-9 / 50986-17-9	BioDeepDB	2	pos	4.52089e+06	3.50722e+06	4.71337e+06	1.37035e+06	1.3526e+06	1.39091e+06	493060	351549	550195	7560.18	31981.2	13690.3	99954.4	122014	114575	7.34063e+06	1.00394e+07	6.84848e+06
M463T428	Peonidin-3-glucoside	Phenylpropanoids and polyketides	Flavonoids	Flavonoid glycosides	HMDB0013689	463.123	427.6	463.124	1.40268	C22H23O11	[M+H]+	C12141	Biosynthesis of other secondary metabolites	68795-37-9	BioDeepDB	2	pos	5.96938e+06	7.46968e+06	1.04815e+07	6.02749e+06	5.68884e+06	5.5603e+06	4.17752e+06	2.62036e+06	4.30431e+06	2.19609e+06	3.23341e+06	3.21991e+06	824702	1.15482e+06	344639	7.03147e+06	5.54407e+06	7.59119e+06
M463T363_2	Luteolin 7-O-glucuronide	Phenylpropanoids and polyketides	Flavonoids	Flavonoid glycosides	HMDB0240541	463.097	363.3	462.08	20.7823	C21H18O12	[M+H]+	C03515	Biosynthesis of other secondary metabolites	29741-10-4	MetaDNA	2	pos	1.71085e+06	6.42106e+06	1.88424e+06	7.41105e+06	5.47722e+06	6.91763e+06	6.35571e+06	8.36924e+06	8.32316e+06	3.93067e+07	1.1108e+06	880980	2.43571e+06	2.5432e+06	2.78019e+06	4.68096e+06	5.78197e+06	5.30473e+06
M459T543	5a,11a-Dehydrooxytetracycline	organooxygen compound	Polyketide	tetracyclines		459.127	543.4	458.132	5.24041	C22H22N2O9	[M+H]+	C18296	Global and overview maps; Metabolism of terpenoids and polyketides		BioDeepDB	2	pos	123162	199026	222226	1.38285e+07	1.26841e+06	1.00721e+07	3.096e+07	4.23444e+07	2.2022e+07	150142	137141	215810	189125	386426	440077	2.95657e+07	2.5574e+07	5.2987e+07
M459T463_2	Epigallocatechin gallate	Phenylpropanoids and polyketides	Flavonoids	Flavans	HMDB0003153	459.097	462.7	458.085	8.96828	C22H18O11	[M+H]+	C09731	Signal transduction	989-51-5	BioDeepDB	2	pos	3.90965e+08	1.51897e+11	5.84895e+08	2.92658e+11	2.70527e+11	1.30654e+09	1.05833e+09	9.32868e+08	6.46477e+08	3.62082e+09	3.44409e+09	2.8802e+09	3.24534e+08	1.1015e+11	1.25003e+11	4.83755e+09	5.88626e+09	7.03652e+09
M459T448	5a,11a-Dehydrochlortetracycline	organooxygen compound	Polyketide	tetracyclines		459.097	448.3	476.099	11.8363	C22H21ClN2O8	[M+H-H2O]+	C18298			BioDeepDB	2	pos	1.02411e+07	1.00663e+07	1.0435e+07	1.59703e+07	1.04627e+07	9.82363e+06	8.5058e+06	1.22626e+07	1.0272e+07	2.3299e+07	2.39867e+07	4.37275e+07	3.04282e+06	4.06495e+06	4.64514e+06	8.12618e+06	7.57443e+06	8.19538e+06
M449T508_2	Cyanidin 3-glucoside	Phenylpropanoids and polyketides	Flavonoids	Flavonoid glycosides	HMDB0030684	449.115	508	449.108	14.4729	C21H21O11	[M]-	C08604	Biosynthesis of other secondary metabolites	7084-24-4	MoNA	2	neg	1.12004e+07	9.14282e+06	2.57798e+07	3.96862e+06	492961	3.37303e+06	6.69729e+06	6.29169e+06	1.67252e+06	8.41237e+06	1.98144e+06	2.42454e+06	787517	1.26509e+06	812139	1.70083e+07	6.38748e+07	1.79468e+07
M449T419_1	Astilbin	Phenylpropanoids and polyketides	Flavonoids	Flavonoid glycosides	HMDB0033850	449.106	418.5	450.116	6.06538	C21H22O11	[M-H]-	C17449		29838-67-3/54081-47-9	GNPS	2	neg	6.22478e+07	1.675e+08	1.32992e+08	9.72278e+07	1.07044e+08	8.98205e+07	1.2266e+08	7.32102e+07	1.17234e+08	1.95054e+07	1.89967e+07	2.30582e+07	571916	545070	1.6152e+06	2.45209e+08	2.53206e+08	2.54419e+08
M447T568	Quercitrin	Phenylpropanoids and polyketides	Flavonoids	Flavonoid glycosides	HMDB0033751	447.09	568.1	448.101	6.93372	C21H20O11	[M-H]-	C01750	Biosynthesis of other secondary metabolites	522-12-3	BioDeepDB	2	neg	8.21038e+07	9.17168e+07	8.81324e+07	6.60384e+07	2.30776e+08	1.89559e+08	1.97966e+08	8.76148e+07	1.14446e+08	1.90257e+07	2.5154e+07	8.32034e+06	1.22247e+09	8.49934e+08	1.26965e+09	2.03612e+07	1.16038e+07	2.20563e+07
M445T577	Tetracycline	Phenylpropanoids and polyketides	Tetracyclines	Tetracyclines	HMDB0014897	445.149	576.8	444.153	26.7326	C22H24N2O8	[M+H]+	C06570	Global and overview maps; Metabolism of terpenoids and polyketides; Digestive system	60-54-8	BioDeepDB	2	pos	683347	255386	335953	604987	546203	538433	594668	656051	557415	1.37661e+06	2.48772e+06	1.27421e+06	2.33224e+06	700795	2.7899e+06	298869	282528	850119
M437T563_2	Phlorizin	Phenylpropanoids and polyketides	Flavonoids	Flavonoid glycosides	HMDB0036634	437.141	563.2	436.137	7.26534	C21H24O10	[M+H]+	C01604	Biosynthesis of other secondary metabolites; Global and overview maps	60-81-1	MetaDNA	2	pos	9.7177e+08	6.30973e+07	2.52265e+09	2.20088e+08	2.54233e+08	6.86249e+08	1.06398e+08	5.26964e+08	1.21866e+08	1.94932e+07	7.72286e+07	2.59274e+07	1.19428e+07	1.37518e+07	1.4688e+07	1.16337e+08	1.31037e+08	4.81448e+07
M435T575_1	Naringenin 7-O-beta-D-glucoside	Phenylpropanoids and polyketides	Flavonoids	Flavonoid glycosides	HMDB0246916	435.126	574.9	434.121	5.23067	C21H22O10	[M+H]+	C09099	Biosynthesis of other secondary metabolites	529-55-5	mzCloud	2	pos	4.38123e+08	4.66331e+08	2.61866e+08	3.86438e+08	2.86567e+08	1.23921e+08	1.67072e+08	7.07016e+07	4.99498e+07	1.0326e+08	1.1248e+08	3.58918e+07	9.38721e+06	7.14033e+06	2.80526e+07	2.01276e+08	1.37926e+08	1.21136e+08
M435T497	8-C-Glucosylnaringenin	Phenylpropanoids and polyketides	Flavonoids	Flavanones		435.127	497	434.121	4.54121	C21H22O10	[M+H]+	C16492	Biosynthesis of other secondary metabolites		BioDeepDB	2	pos	3.02331e+07	3.72887e+07	3.9129e+07	5.81735e+07	8.07372e+07	6.66323e+07	8.84738e+07	8.08261e+07	9.84287e+07	7.05448e+06	1.00606e+07	8.70961e+06	297772	416271	498333	6.95899e+07	7.50104e+07	7.15879e+07
M434T569	Phlorizin chalcone	Phenylpropanoids and polyketides	Flavonoids	Chalcones and dihydrochalcones		434.117	569.4	434.121	10.3658	C21H22O10	[M]-	C16406	Biosynthesis of other secondary metabolites	4547-85-7	MetaDNA	2	neg	1.27197e+07	1.27052e+07	1.29226e+07	1.4281e+07	2.90285e+07	8.91427e+06	1.45357e+07	1.3342e+07	1.50897e+07	1.86694e+07	2.07901e+07	2.05708e+07	3.76304e+06	3.75427e+06	3.51339e+06	1.89847e+07	3.10711e+07	1.86372e+07
M434T494	2',4,4',6'-Tetrahydroxychalcone 4'-O-glucoside	Phenylpropanoids and polyketides	Flavonoids	Chalcones and dihydrochalcones		434.121	494.3	434.121	0.691051	C21H22O10	[M]-	C16407	Biosynthesis of other secondary metabolites		MetaDNA	2	neg	6.61771e+07	6.62109e+07	5.66148e+07	1.15227e+07	1.31004e+07	1.01081e+07	3.15913e+06	2.77552e+06	4.10832e+06	1.23765e+06	1.03555e+06	1.96422e+06	3.64062e+07	4.29193e+07	4.2667e+07	5.32871e+06	5.9627e+06	5.22748e+06
M433T628	Medicocarpin	Phenylpropanoids and polyketides	Isoflavonoids	Furanoisoflavonoids	HMDB0033855	433.151	627.5	432.142	3.74927	C22H24O9	[M+H]+	C16223	Biosynthesis of other secondary metabolites	52766-70-8	BioDeepDB	2	pos	4.50767e+06	6.20341e+06	5.65619e+06	5.75439e+06	2.07668e+07	5.24706e+06	6.30919e+06	7.62571e+06	1.20133e+07	321056	412615	403387	106026	75221.5	59453.7	919847	1.74819e+06	1.59269e+06
M433T513	Genistin	Phenylpropanoids and polyketides	Isoflavonoids	Isoflavonoid O-glycosides	HMDB0033988	433.111	512.8	432.106	4.33145	C21H20O10	[M+H]+	C09126	Biosynthesis of other secondary metabolites	529-59-9	BioDeepDB	2	pos	2.28095e+07	3.03146e+07	3.46342e+07	5.88999e+06	1.72044e+06	5.00952e+06	91444.7	55786.5	55105.9	43551.3	26473.1	62692.5	4.97725e+06	4.61865e+06	3.18947e+06	116833	121181	94190.5
M432T567_1	Afzelin	Phenylpropanoids and polyketides	Flavonoids	Flavones and Flavonols		432.1	566.5	432.106	13.8857	C21H20O10	[M]-	C16911	Biosynthesis of other secondary metabolites	482-39-3	mzCloud	2	neg	2.95315e+06	7.46064e+07	1.27763e+06	5.04331e+07	996024	444379	3.271e+06	2.12029e+07	2.87747e+06	1.60684e+08	1.77609e+08	1.68755e+08	1.3282e+09	5.59286e+08	1.02573e+09	8.63324e+07	5.49757e+07	498598
M417T661_2	Flavonol 7-O-beta-D-glucoside	Phenylpropanoids and polyketides	Flavonoids	Flavonoid glycosides		417.154	661.4	416.111	0.963514	C21H20O9	[M+H]+	C15580			BioDeepDB	2	pos	2.11484e+06	2.00304e+06	2.00179e+06	2.93392e+06	3.10339e+07	8.90808e+06	1.74708e+07	1.16848e+07	2.25606e+07	9.98356e+06	1.11392e+07	2.00838e+07	394306	317055	351110	2.48031e+07	3.10774e+07	2.32528e+07
M403T778_1	Nobiletin	Phenylpropanoids and polyketides	Flavonoids	O-methylated flavonoids	HMDB0029540	403.139	778.4	402.132	0.248054	C21H22O8	[M+H]+	C10112		478-01-3	BioDeepDB	2	pos	1.13966e+08	1.41218e+08	1.19801e+08	4.83687e+07	6.00623e+07	5.67855e+07	5.77367e+06	4.424e+06	8.90795e+06	4.32474e+06	2.82893e+06	4.47774e+06	2.19487e+07	1.69562e+07	1.86023e+07	1.54409e+07	5.26181e+06	1.13728e+07
M395T834	Rotenone	Phenylpropanoids and polyketides	Isoflavonoids	Rotenoids	HMDB0034436	395.145	834.2	394.142	4.01886	C23H22O6	[M+H]+	C07593	Chemical structure transformation maps; Neurodegenerative disease; Biosynthesis of other secondary metabolites; Global and overview maps	83-79-4	BioDeepDB	2	pos	4.54532e+07	4.18861e+07	5.05213e+07	1.61184e+07	1.95445e+07	1.7196e+07	1.76826e+06	1.72633e+06	1.86386e+06	93845.6	294412	121617	1.10006e+07	9.70127e+06	9.33955e+06	7.40808e+06	1.32754e+07	1.04249e+07
M391T509	trans-Piceid	Phenylpropanoids and polyketides	Stilbenes	Stilbene glycosides	HMDB0030564	391.137	508.8	390.132	4.45794	C20H22O8	[M+H]+	C10275		27208-80-6/NA	MoNA	2	pos	9.05063e+07	2.76661e+07	4.95399e+07	7.8978e+07	3.76405e+07	5.13338e+07	3.21881e+07	3.34156e+07	2.07307e+07	3.79957e+07	3.45761e+07	4.80403e+07	1.87699e+07	1.37532e+07	1.51835e+07	1.40418e+07	7.58082e+07	1.44233e+07
M381T523	Quercetin 3-sulfate	Phenylpropanoids and polyketides	Flavonoids	Sulfated flavonoids	HMDB0303771	380.991	523.3	382	4.26255	C15H10O10S	[M-H]-	C00616	Biosynthesis of other secondary metabolites	60889-05-6	MetaDNA	2	neg	7405.41	5832.3	12172.8	379.835	1151.11	807.78	18920.9	9003.18	5781.06	468654	219375	451747	1.67223e+07	5.26349e+06	2.2145e+07	12806	1123.09	1941.5
M373T803	Tangeritin	Phenylpropanoids and polyketides	Flavonoids	O-methylated flavonoids	HMDB0030539	373.128	802.9	372.121	1.54371	C20H20O7	[M+H]+	C10190		481-53-8	BioDeepDB	2	pos	1.43404e+07	1.03463e+07	1.8555e+07	1.99309e+07	3.26436e+07	2.15638e+07	1.7548e+07	1.67992e+07	1.86158e+07	4.80991e+06	4.01724e+06	4.72494e+06	1.45142e+08	1.22227e+08	1.18609e+08	1.43398e+07	1.46493e+07	1.53037e+07
M373T753	Sinensetin	Phenylpropanoids and polyketides	Flavonoids	O-methylated flavonoids	HMDB0036633	373.127	752.6	372.121	2.07972	C20H20O7	[M+H]+	C10186		2306-27-6	BioDeepDB	2	pos	4.65384e+07	5.3836e+07	5.07115e+07	2.60117e+07	2.43869e+07	2.29691e+07	4.95026e+06	4.97053e+06	4.31004e+06	2.63864e+06	2.50909e+06	2.38149e+06	8.11534e+06	1.17074e+07	8.13797e+06	2.68093e+07	2.1793e+07	2.25533e+07
M369T429	Fraxin	Phenylpropanoids and polyketides	Coumarins and derivatives	Coumarin glycosides	HMDB0252486	369.083	428.6	370.09	1.83156	C16H18O10	[M-H]-	C09266		524-30-1	mzCloud	2	neg	1.49893e+06	1.26198e+06	526431	533153	602403	1.35687e+06	1.14266e+06	1.06763e+06	1.34124e+06	577928	414783	382318	2.48402e+06	2.00793e+06	2.66215e+06	869391	1.03836e+06	1.04963e+06
M333T500_1	Corniculatusin	Phenylpropanoids and polyketides	Flavonoids	Flavones and Flavonols		333.06	499.7	332.053	0.177827	C16H12O8	[M+H]+	C04527		27500-34-1	BioDeepDB	2	pos	8.30928e+07	6.64729e+07	8.29137e+07	3.33482e+07	1.22244e+07	2.54163e+07	1.34057e+07	1.47194e+07	1.23616e+07	1.36242e+07	6.36478e+06	9.84413e+06	2.31347e+07	2.68852e+07	3.0087e+07	1.04299e+07	2.56268e+07	1.13549e+07
M333T255	1-O-Galloyl-beta-D-glucose	Phenylpropanoids and polyketides	Tannins	Tannins	HMDB0301708	333.085	254.8	332.074	7.34552	C13H16O10	[M+H]+	C01158	Chemical structure transformation maps	554-37-0	BioDeepDB	2	pos	1.18801e+07	7.86663e+06	1.0818e+07	1.1361e+07	8.25639e+06	8.86351e+06	2.17888e+07	2.21208e+07	1.37565e+07	3.95394e+08	4.21644e+08	5.20734e+08	3.58056e+07	2.94045e+07	4.20765e+07	2.28133e+07	3.09624e+07	3.75847e+07
M322T481	Leucodelphinidin	Phenylpropanoids and polyketides	Flavonoids	Leucoanthocyanidins		322.062	480.9	322.069	20.4925	C15H14O8	[M]+	C05909	Biosynthesis of other secondary metabolites; Global and overview maps		MetaDNA	2	pos	3.1914e+09	1.62767e+09	2.66054e+09	4.63216e+09	5.66581e+09	4.67871e+09	6.69972e+09	5.72331e+09	6.69877e+09	2.94063e+09	3.89064e+09	3.9788e+09	6.74607e+09	5.37649e+09	5.80427e+09	1.3208e+10	1.34186e+10	1.38474e+10
M321T481_1	Dihydromyricetin	Phenylpropanoids and polyketides	Flavonoids	Dihyroflavonols		321.059	480.9	320.053	3.78467	C15H12O8	[M+H]+	C02906	Biosynthesis of other secondary metabolites; Global and overview maps	27200-12-0	BioDeepDB	2	pos	6.90262e+10	6.81224e+10	6.82446e+10	2.65606e+10	2.44711e+10	7.41734e+09	1.06061e+10	1.69409e+10	2.04612e+10	1.14352e+09	1.0042e+09	1.1099e+09	3.18908e+09	2.59269e+09	2.4457e+09	7.36028e+10	7.71028e+10	6.15255e+10
M317T572_2	Myricetin	Phenylpropanoids and polyketides	Flavonoids	Flavones	HMDB0002755	317.031	572.3	318.038	1.50143	C15H10O8	[M-H]-	C10107	Biosynthesis of other secondary metabolites; Global and overview maps	529-44-2	mzCloud	2	neg	1.44767e+10	1.36955e+10	1.38181e+10	5.61379e+09	5.81252e+09	5.51827e+09	3.15721e+08	3.71662e+08	4.20212e+08	1.36648e+09	1.05865e+09	1.57684e+09	9.77384e+07	8.27515e+07	1.14122e+08	1.16576e+09	7.08972e+08	1.2063e+09
M321T307	Daphnin	Phenylpropanoids and polyketides	Coumarins and derivatives	Coumarin glycosides	HMDB0030820	321.063	306.6	340.079	5.88673	C15H16O9	[M-H2O-H]-	C01421		486-55-5	MetaDNA	2	neg	3.16943e+07	3.4945e+07	3.96765e+07	3.55207e+07	5.87881e+07	5.10003e+07	4.04447e+07	3.5016e+07	4.96743e+07	3.36107e+06	3.48988e+06	3.80291e+06	2.83539e+06	2.14985e+06	5.24123e+06	7.36588e+07	8.04097e+07	7.57632e+07
M319T560	Gossypetin	Phenylpropanoids and polyketides	Flavonoids	Hydroxyflavone		319.043	559.7	318.038	6.82036	C15H10O8	[M+H]+	C04109		489-35-0	MetaDNA	2	pos	1.73122e+08	8.33385e+07	3.32586e+08	2.80676e+07	9.93108e+07	1.4839e+08	1.55239e+07	1.83414e+07	2.01465e+07	3.82507e+07	3.08423e+07	2.85575e+07	3.3263e+08	2.90494e+08	3.10941e+08	1.92787e+07	2.44668e+07	2.72858e+07
M317T638	Isorhamnetin	Phenylpropanoids and polyketides	Flavonoids	Flavones	HMDB0002655	317.065	637.6	316.058	1.81666	C16H12O7	[M+H]+	C10084		480-19-3	BioDeepDB	2	pos	2.44054e+06	242194	325770	1.5344e+06	361355	941463	767946	1.50554e+06	461217	5.56172e+06	4.44278e+06	4.51775e+06	603289	653885	368957	2.81309e+06	2.91294e+06	2.74134e+06
M313T596	Aflatoxin B1	Phenylpropanoids and polyketides	Coumarins and derivatives	Furanocoumarins	HMDB0006552	313.07	595.8	312.063	1.52043	C17H12O6	[M+H]+	C06800	Biosynthesis of other secondary metabolites; Global and overview maps; Xenobiotics biodegradation and metabolism; Cancer: specific types	1162-65-8	mzCloud	2	pos	6.84466e+06	6.84677e+06	6.79568e+06	3.61189e+06	5.27943e+06	5.28391e+06	651938	508877	585738	2.87054e+06	730311	831829	1.55233e+07	1.29481e+07	1.39165e+07	2.92385e+06	3.22452e+06	3.69214e+06
M309T675	Warfarin	Phenylpropanoids and polyketides	Coumarins and derivatives	Hydroxycoumarins	HMDB0001935	309.112	674.9	308.105	0.323507	C19H16O4	[M+H]+	C01541		81-81-2	BioDeepDB	2	pos	2.69317e+07	2.17401e+07	2.3675e+07	1.90171e+07	2.27393e+07	2.397e+07	5.60914e+06	3.60616e+06	5.26804e+06	2.53532e+06	228605	361760	4.15419e+06	1.68299e+07	1.40671e+07	1.98106e+07	2.39944e+07	1.77642e+07
M309T605	p-Coumaroyl-D-glucose	Phenylpropanoids and polyketides	Cinnamic acids and derivatives	Hydroxycinnamic acids and derivatives	HMDB0039167	309.099	604.5	326.1	20.1687	C15H18O8	[M+H-H2O]+	C16827		7139-64-2	MetaDNA	2	pos	907597	939880	1.44727e+06	1.83031e+06	2.15641e+06	1.86025e+06	3.18067e+06	1.66128e+06	2.88761e+06	2.13629e+06	2.06234e+06	2.0573e+06	3.22463e+06	1.39024e+06	2.17635e+06	2.63699e+06	4.56404e+06	4.51294e+06
M308T368	Bisdemethoxycurcumin	Phenylpropanoids and polyketides	Diarylheptanoids	Linear diarylheptanoids	HMDB0002114	308.083	367.9	308.105	4.51031	C19H16O4	[M]+	C17743	Biosynthesis of other secondary metabolites; Global and overview maps	24939-16-0 / 33171-05-0	BioDeepDB	2	pos	5.06887e+08	5.40598e+07	8.07059e+07	7.88406e+08	5.46034e+08	5.8515e+08	1.34558e+09	1.25927e+09	1.13066e+09	5.43463e+08	1.96902e+08	5.64901e+08	1.34707e+08	1.42189e+08	1.52913e+08	8.66233e+08	7.01097e+08	6.96146e+08
M307T396	N1-trans-Feruloylagmatine	Phenylpropanoids and polyketides	Cinnamic acids and derivatives	Hydroxycinnamic acids and derivatives	HMDB0037107	307.168	396.5	306.169	25.9655	C15H22N4O3	[M+H]+	C18325	Amino acid metabolism; Global and overview maps		MetaDNA	2	pos	2.10475e+07	2.34207e+07	2.21465e+07	5.2488e+07	9.61337e+07	4.96821e+07	2.47477e+07	2.25809e+07	2.88978e+07	2.26757e+07	3.30315e+07	2.84413e+07	3.14751e+07	3.14242e+07	1.00291e+07	3.40884e+07	2.98034e+07	3.11673e+07
M305T363	(-)-Epigallocatechin	Phenylpropanoids and polyketides	Flavonoids	Flavans	HMDB0038361	305.067	363	306.074	0.828598	C15H14O7	[M-H]-	C12136	Biosynthesis of other secondary metabolites; Global and overview maps	970-74-1	BioDeepDB	2	neg	9.74408e+09	1.15217e+10	2.02291e+10	2.95056e+09	7.0629e+09	5.36404e+09	9.82853e+08	9.84994e+08	1.13071e+09	6.89685e+08	6.0762e+08	6.6216e+08	3.11654e+09	3.9153e+09	4.03639e+09	8.71149e+08	6.88938e+08	1.21802e+09
M304T559	Delphinidin	Phenylpropanoids and polyketides	Flavonoids	Hydroxyflavonoids	HMDB0003074	304.053	558.9	303.05	16.6945	C15H11O7	[M+H]+	C05908	Biosynthesis of other secondary metabolites; Global and overview maps	528-53-0 / 13270-61-6	BioDeepDB	2	pos	1.33425e+07	1.80576e+07	2.18479e+07	2.19818e+07	3.23637e+07	2.50022e+07	5.21264e+07	4.35698e+07	4.59142e+07	4.72209e+07	5.06149e+07	3.87446e+07	3.15672e+07	3.44631e+07	3.19415e+07	5.42825e+07	4.9012e+07	4.94646e+07
M304T377	cis-Dihydroquercetin	Phenylpropanoids and polyketides	Flavonoids	Flavans	HMDB0303943	304.057	376.7	304.058	3.28884	C15H12O7	[M]-	C12316			MetaDNA	2	neg	1.05393e+07	1.13232e+07	1.14803e+07	3.89775e+07	5.6684e+07	3.76865e+07	6.27046e+07	5.63551e+07	6.30784e+07	2.39917e+06	4.57618e+06	4.55869e+06	18967.7	86679	13540.4	2.54215e+07	2.51787e+07	2.77368e+07
M303T627_1	Quercetin	Phenylpropanoids and polyketides	Flavonoids	Flavones	HMDB0005794	303.049	627.3	302.043	2.23066	C15H10O7	[M+H]+	C00389	Signal transduction; Biosynthesis of other secondary metabolites; Global and overview maps	117-39-5	BioDeepDB	2	pos	4.02474e+06	1.97277e+06	3.84894e+06	6.08041e+06	3.74726e+06	4.30835e+06	1.63861e+06	2.04161e+06	1.71651e+06	1.22527e+06	1.32395e+06	1.70268e+06	1.77418e+06	1.5981e+06	1.83585e+06	3.22364e+07	3.72489e+07	2.7759e+07
M303T608	Morin	Phenylpropanoids and polyketides	Flavonoids	Flavones	HMDB0030796	303.048	607.8	302.043	5.20049	C15H10O7	[M+H]+	C10105		480-16-0	mzCloud	2	pos	1.06223e+08	1.04807e+08	1.32179e+08	9.523e+07	1.07557e+08	2.42714e+07	6.99051e+07	7.14746e+07	1.6856e+07	1.73093e+07	5.98018e+07	4.86858e+07	2.02022e+08	1.852e+08	1.77968e+08	1.38589e+08	1.48645e+08	1.2831e+08
M303T532_2	Taxifolin (dihydroquercetin)	Phenylpropanoids and polyketides	Flavonoids	Flavans	HMDB0303943	303.052	531.7	304.058	4.13089	C15H12O7	[M-H]-	C01617	Chemical structure transformation maps; Biosynthesis of other secondary metabolites; Global and overview maps	480-18-2	BioDeepDB	2	neg	2.87992e+10	2.62959e+10	3.08089e+10	2.85129e+10	2.36969e+10	2.19418e+10	2.13314e+10	2.94403e+10	3.21794e+10	2.85391e+10	4.10499e+10	3.23321e+10	2.07817e+08	8.56533e+09	3.53434e+07	9.65658e+10	1.32689e+10	8.97266e+10
M301T813	Ellagic acid	Phenylpropanoids and polyketides	Tannins	Hydrolyzable tannins	HMDB0002899	300.998	813	302.006	2.32559	C14H6O8	[M-H]-	C10788		476-66-4	BioDeepDB	2	neg	5.31571e+07	2.20536e+07	4.29448e+07	6.80627e+07	9.24687e+06	6.2475e+07	1.05591e+07	4.22482e+07	8.46039e+06	5.0541e+07	3.91741e+07	4.59716e+07	9.49605e+07	8.18752e+07	1.05734e+08	4.19294e+07	4.84475e+07	3.68475e+07
M301T680	Hesperetin	Phenylpropanoids and polyketides	Flavonoids	O-methylated flavonoids	HMDB0005782	301.072	679.5	302.079	0.411862	C16H14O6	[M-H]-	C01709	Biosynthesis of other secondary metabolites	520-33-2	MoNA	2	neg	3.61929e+06	2.14016e+07	2.85291e+07	1.92404e+07	8.55363e+06	8.40249e+07	3.79135e+06	2.24237e+07	5.6407e+06	4.09721e+06	3.84758e+06	3.75127e+06	2.40697e+06	2.65311e+06	2.90342e+06	1.0415e+07	9.42857e+06	2.89627e+06
M301T600	Robinetin	Phenylpropanoids and polyketides	Flavonoids	Flavones and Flavonols		301.034	600.5	302.043	5.39471	C15H10O7	[M-H]-	C10177		490-31-3	MetaDNA	2	neg	1.14752e+07	9.39691e+06	1.01061e+07	9.50999e+06	5.99059e+06	7.8801e+06	4.68192e+08	3.78601e+08	9.43685e+06	1.75841e+08	1.14163e+07	3.08833e+07	7.17406e+08	5.84622e+08	8.66104e+08	6.08287e+07	2.02393e+07	7.82356e+06
M301T467	Tricetin	Phenylpropanoids and polyketides	Flavonoids	Flavones	HMDB0029620	301.036	467.4	302.043	0.916835	C15H10O7	[M-H]-	C10192	Biosynthesis of other secondary metabolites	520-31-0/1621-84-7	MoNA	2	neg	2.46461e+09	3.1505e+09	2.77673e+09	4.89443e+08	6.12802e+08	4.39657e+08	2.75669e+08	3.0068e+08	2.24612e+08	2.8146e+08	3.02638e+08	3.98091e+08	2.47243e+08	2.0154e+08	2.08781e+08	2.30775e+08	1.46857e+08	2.75069e+08
M291T433	Epicatechin	Phenylpropanoids and polyketides	Flavonoids	Flavans	HMDB0001871	291.085	432.6	290.079	3.00943	C15H14O6	[M+H]+	C09727	Chemical structure transformation maps; Biosynthesis of other secondary metabolites; Global and overview maps	490-46-0	BioDeepDB	2	pos	5.13369e+08	7.45697e+08	4.75091e+08	1.07676e+09	9.42923e+08	9.29202e+08	1.01441e+09	1.06369e+09	9.93936e+08	6.51573e+08	6.6778e+08	5.52629e+08	2.23612e+08	1.9842e+08	1.89201e+08	1.73753e+09	2.11485e+09	1.84424e+09
M289T554	Eriodictyol	Phenylpropanoids and polyketides	Flavonoids	Flavans	HMDB0005810	289.071	554	288.063	0.428961	C15H12O6	[M+H]+	C05631	Biosynthesis of other secondary metabolites; Global and overview maps	552-58-9	mzCloud	2	pos	4.67866e+07	2.37262e+07	2.32793e+07	9.512e+06	1.05437e+07	8.6848e+06	5.08695e+06	5.57892e+06	4.9144e+06	3.66681e+07	5.95196e+07	3.70779e+07	1.60048e+06	6.72161e+06	7.25523e+06	2.84731e+06	3.02524e+06	2.93017e+06
M289T462	Dihydrokaempferol	Phenylpropanoids and polyketides	Flavonoids	Flavans	HMDB0030847	289.072	462.3	288.063	1.65337	C15H12O6	[M+H]+	C00974	Chemical structure transformation maps; Biosynthesis of other secondary metabolites; Global and overview maps	480-20-6	BioDeepDB	2	pos	3.78389e+08	3.60354e+08	2.8445e+08	1.23072e+08	1.14027e+08	3.57641e+08	7.18002e+08	7.82389e+08	7.03702e+08	1.72917e+08	1.17656e+08	1.50601e+08	1.55678e+07	1.07062e+07	1.08057e+07	1.73176e+08	1.00432e+08	3.86661e+08
M289T429	Catechin	Phenylpropanoids and polyketides	Flavonoids	Flavans	HMDB0002780	289.072	429.1	290.079	1.30071	C15H14O6	[M-H]-	C06562	Chemical structure transformation maps; Biosynthesis of other secondary metabolites; Global and overview maps	154-23-4	BioDeepDB	2	neg	1.68882e+06	3.40714e+06	3.54974e+06	1.8714e+07	2.87708e+07	2.57393e+07	2.4662e+07	2.16079e+07	2.63458e+07	985294	1.15859e+06	1.65869e+06	287431	224665	258684	7.76541e+06	8.30048e+06	7.05517e+06
M289T401	Eriodictyol chalcone	Phenylpropanoids and polyketides	Flavonoids	Chalcones and dihydrochalcones		289.072	400.9	288.063	1.98248	C15H12O6	[M+H]+	C15525	Biosynthesis of other secondary metabolites; Global and overview maps	73692-51-0	BioDeepDB	2	pos	3.47192e+06	5.11163e+06	2.70063e+06	5.44974e+06	3.29485e+06	4.92746e+06	5.87189e+06	6.48973e+06	5.70476e+06	4.07057e+06	3.3002e+06	4.20808e+06	5.55641e+06	5.43538e+06	5.71134e+06	5.46302e+06	5.86838e+06	5.38549e+06
M288T442_1	Cyanidin	Phenylpropanoids and polyketides	Flavonoids	Hydroxyflavonoids	HMDB0002708	288.058	442.4	287.056	17.9686	C15H11O6	[M+H]+	C05905	Chemical structure transformation maps; Biosynthesis of other secondary metabolites; Global and overview maps	c("528-58-5", "13306-05-3")	mzCloud	2	pos	3.5132e+07	1.91787e+07	2.57953e+07	2.7582e+07	2.87768e+07	3.19396e+07	2.85824e+07	3.0157e+07	1.09576e+07	5.58866e+07	3.36298e+07	3.20841e+07	1.03557e+08	8.0798e+07	1.97969e+07	5.41572e+07	5.4548e+07	6.37613e+07
M287T696	Kaempferol	Phenylpropanoids and polyketides	Flavonoids	Flavones	HMDB0005801	287.055	696.2	286.048	0.487364	C15H10O6	[M+H]+	C05903	Chemical structure transformation maps; Biosynthesis of other secondary metabolites; Global and overview maps	520-18-3	BioDeepDB	2	pos	4.05501e+07	4.22919e+07	3.15483e+07	3.7798e+06	2.43416e+07	3.72588e+06	4.1289e+07	3.00278e+07	3.30785e+07	9.81805e+06	2.99066e+07	1.85956e+07	7.65786e+06	5.97532e+06	8.34557e+06	7.77056e+06	6.62728e+06	8.46299e+06
M287T551	Fisetin	Phenylpropanoids and polyketides	Flavonoids	Flavonols		287.055	550.8	286.048	0.613123	C15H10O6	[M+H]+	C10041		345909-34-4	BioDeepDB	2	pos	1.7485e+07	1.93555e+07	1.94058e+07	9.73029e+07	2.12076e+07	8.62249e+07	3.64417e+08	3.27277e+08	3.11301e+08	2.42076e+07	2.32346e+07	2.27846e+07	7.84022e+06	8.47448e+06	1.0122e+07	1.27454e+07	9.68898e+07	1.37334e+08
M287T365	Luteolin	Phenylpropanoids and polyketides	Flavonoids	Flavones	HMDB0005800	287.055	365	286.048	0.0836077	C15H10O6	[M+H]+	C01514	Biosynthesis of other secondary metabolites; Global and overview maps	491-70-3	BioDeepDB	2	pos	1.70712e+06	2.22165e+06	3.94901e+06	2.17117e+07	2.61436e+07	2.2703e+07	7.58437e+07	7.44626e+07	7.51313e+07	9.18711e+06	1.11287e+07	9.59076e+06	97241.6	268802	318836	4.0466e+07	4.19616e+07	4.72068e+07
M286T332	Aureusidin	Phenylpropanoids and polyketides	Aurone flavonoids	Aurone flavonoids	HMDB0034150	286.074	332.2	286.048	2.98679	C15H10O6	[M]+	C08576		38216-54-5	BioDeepDB	2	pos	4.99953e+06	4.92678e+06	4.83734e+06	4.30573e+06	5.88406e+06	5.35303e+06	2.62113e+06	781671	2.32513e+06	770809	1.38669e+06	398238	290607	250062	309415	5.59505e+06	6.33959e+06	5.85667e+06
M284T343	Biochanin A	Phenylpropanoids and polyketides	Isoflavonoids	O-methylated isoflavonoids	HMDB0002338	284.074	342.6	284.068	20.4172	C16H12O5	[M]+	C00814	Chemical structure transformation maps; Biosynthesis of other secondary metabolites; Global and overview maps	491-80-5	MoNA	2	pos	1.09322e+06	2.21882e+06	2.30897e+06	1.35168e+06	6.99994e+06	5.70225e+06	1.05216e+07	1.09391e+07	1.19633e+07	1.35673e+06	1.00137e+06	1.20004e+06	149758	165665	147065	7.64516e+06	9.4832e+06	8.6169e+06
M273T688	Naringenin	Phenylpropanoids and polyketides	Flavonoids	Flavans	HMDB0002670	273.076	688.1	272.068	0	C15H12O5	[M+H]+	C00509	Chemical structure transformation maps; Biosynthesis of other secondary metabolites; Global and overview maps	480-41-1	BioDeepDB	2	pos	5.15967e+08	5.0333e+08	8.84422e+08	1.52463e+09	1.9452e+09	1.60388e+09	1.92193e+09	1.5568e+09	2.03544e+09	3.2984e+08	2.4683e+08	2.18275e+08	3.47333e+08	2.72621e+08	2.77349e+08	1.85719e+09	1.70259e+09	2.01072e+09
M273T675	Phloretin	Phenylpropanoids and polyketides	Linear 1,3-diarylpropanoids	Chalcones and dihydrochalcones	HMDB0003306	273.077	675.4	274.084	1.7431	C15H14O5	[M-H]-	C00774	Biosynthesis of other secondary metabolites; Global and overview maps	60-82-2	BioDeepDB	2	neg	2.16147e+08	1.22813e+08	1.0996e+08	1.21866e+08	2.05568e+08	2.85402e+08	1.5043e+08	1.6579e+08	2.27608e+08	2.20128e+08	2.22913e+08	1.32763e+08	2.13657e+08	2.2143e+08	2.84473e+08	3.40248e+08	6.41872e+07	7.89763e+07
M273T656	Afzelechin	Phenylpropanoids and polyketides	Flavonoids	Flavans	HMDB0030823	273.077	656.2	274.084	1.7431	C15H14O5	[M-H]-	C09320	Biosynthesis of other secondary metabolites; Global and overview maps	2545-00-8	MetaDNA	2	neg	7.19594e+06	3.07647e+06	1.63079e+07	2.84573e+06	6.08577e+06	1.27561e+07	9.00607e+06	1.1149e+07	6.11567e+06	1.12056e+07	6.84988e+06	1.34582e+07	1.44488e+06	1.69865e+06	1.6104e+07	3.1543e+06	6.73926e+06	1.61977e+07
M271T462	Genistein	Phenylpropanoids and polyketides	Isoflavonoids	Isoflav-2-enes	HMDB0003217	271.061	461.6	270.053	1.84675	C15H10O5	[M+H]+	C06563	Chemical structure transformation maps; Biosynthesis of other secondary metabolites; Global and overview maps	446-72-0	MoNA	2	pos	2.6545e+06	2.2657e+07	1.54194e+06	1.78979e+07	3.3596e+07	3.1282e+07	6.98762e+07	5.88338e+07	1.29371e+08	971494	1.17386e+07	1.17013e+07	1.41355e+07	9.30036e+06	9.0368e+06	8.0236e+07	1.4556e+08	1.13035e+08
M269T709	Apigenin	Phenylpropanoids and polyketides	Flavonoids	Flavones	HMDB0002124	269.046	708.9	270.053	0.0372047	C15H10O5	[M-H]-	C01477	Chemical structure transformation maps; Biosynthesis of other secondary metabolites; Global and overview maps	520-36-5	BioDeepDB	2	neg	2.33044e+06	3.05087e+06	2.68035e+06	1.01177e+06	4.54829e+06	2.47126e+06	356115	157606	251905	295927	483314	466305	5.31005e+06	4.55595e+06	6.84825e+06	317434	381162	430753
M267T147	Formononetin	Phenylpropanoids and polyketides	Isoflavonoids	O-methylated isoflavonoids	HMDB0005808	267.074	146.7	268.074	28.7411	C16H12O4	[M-H]-	C00858	Chemical structure transformation maps; Biosynthesis of other secondary metabolites; Global and overview maps	485-72-3	mzCloud	2	neg	2.03478e+06	1.81031e+06	2.48333e+06	51204.9	837060	48338.4	1.89808e+06	64133.2	2.2222e+06	1.6395e+06	1.69985e+06	1.84589e+06	1.37955e+07	1.16316e+07	1.38764e+07	157213	109983	182208
M257T775	(S)-Pinocembrin	Phenylpropanoids and polyketides	Flavonoids	Flavans	HMDB0030808	257.08	775.5	256.074	2.46952	C15H12O4	[M+H]+	C09827	Biosynthesis of other secondary metabolites	480-39-7	MoNA	2	pos	1.60001e+07	1.4584e+07	1.66437e+07	1.73053e+07	2.15202e+07	1.87951e+07	2.16101e+07	2.11074e+07	1.76191e+07	5.32145e+06	5.87979e+06	6.27998e+06	1.03451e+06	1.17348e+06	943342	2.43989e+07	2.52949e+07	2.78178e+07
M257T589	(2S)-Liquiritigenin	Phenylpropanoids and polyketides	Flavonoids	Flavans	HMDB0029519	257.082	589.3	256.074	2.42725	C15H12O4	[M+H]+	C09762	Chemical structure transformation maps; Biosynthesis of other secondary metabolites; Global and overview maps	578-86-9	MoNA	2	pos	5.03093e+06	4.17231e+06	6.17835e+06	6.05924e+06	6.87813e+06	5.56886e+06	1.12681e+06	899667	1.3617e+06	192787	760792	664633	323441	108938	262585	2.4843e+06	2.54993e+06	2.81516e+06
M257T506	Isoliquiritigenin	Phenylpropanoids and polyketides	Linear 1,3-diarylpropanoids	Chalcones and dihydrochalcones	HMDB0037316	257.103	505.7	256.074	1.65182	C15H12O4	[M+H]+	C08650	Chemical structure transformation maps; Biosynthesis of other secondary metabolites; Global and overview maps	961-29-5	BioDeepDB	2	pos	4.60415e+06	782813	921246	2.94264e+06	2.20869e+06	2.97925e+06	9.24848e+06	8.61155e+06	6.47944e+06	1.54097e+07	1.75405e+07	1.80928e+07	5.17028e+07	4.05085e+07	3.04037e+07	4.29879e+06	630431	5.18958e+06
M257T476	Alternariol	Phenylpropanoids and polyketides	Coumarins and derivatives	Coumarins and derivatives	HMDB0030831	257.046	475.6	258.053	0	C14H10O5	[M-H]-	C16838		641-38-3	BioDeepDB	2	neg	1.17766e+07	7.65034e+06	1.35477e+07	7.5383e+07	1.55978e+07	6.95271e+07	9.38894e+06	5.236e+06	1.03461e+07	9.8243e+06	1.02974e+07	1.0486e+07	3.60379e+08	1.92054e+08	4.42846e+08	1.17826e+07	1.26652e+07	4.42646e+07
M253T770	5,7-Dihydroxyflavone	Phenylpropanoids and polyketides	Flavonoids	Flavones	HMDB0036619	253.051	770	254.058	0.695513	C15H10O4	[M-H]-	C10028	Biosynthesis of other secondary metabolites	480-40-0	BioDeepDB	2	neg	1.12629e+06	214345	945236	405773	318202	518826	97445.2	40594.3	71445.1	4.92105e+06	4.3408e+06	4.18385e+06	1.00395e+07	1.13204e+07	1.12499e+07	237822	993054	232160
M247T481	Isopimpinellin	Phenylpropanoids and polyketides	Coumarins and derivatives	Furanocoumarins	HMDB0034312	247.06	481.1	246.053	0.375949	C13H10O5	[M+H]+	C02162	Chemical structure transformation maps; Global and overview maps	482-27-9	BioDeepDB	2	pos	2.30816e+07	2.56455e+07	3.06347e+07	4.52702e+07	6.0024e+07	2.59324e+07	6.57954e+07	5.17682e+07	5.2177e+07	1.01879e+08	9.74903e+07	8.73368e+07	5.47912e+06	2.55177e+07	4.17e+07	8.81432e+07	8.97844e+07	9.92811e+07
M245T467_1	3,3',4'5-Tetrahydroxystilbene	Phenylpropanoids and polyketides	Stilbenes	Stilbenes	HMDB0004215	245.081	467.3	244.074	0	C14H12O4	[M+H]+	C05901	Biosynthesis of other secondary metabolites; Global and overview maps	10083-24-6	BioDeepDB	2	pos	1.0264e+06	789344	1.18743e+06	973628	975438	1.02734e+06	847270	790773	857948	2.50326e+06	1.99172e+06	2.2608e+06	7.12854e+06	9.12051e+06	1.12804e+07	819238	801988	974257
M237T679_1	5,6,7-Trimethoxycoumarin	Phenylpropanoids and polyketides	Coumarins and derivatives	Coumarins and derivatives		237.076	679	236.069	1.16419	C12H12O5	[M+H]+	C09313		55085-47-7	mzCloud	2	pos	3.76749e+06	3.9504e+06	5.34548e+06	3.92307e+06	3.75266e+06	4.8739e+06	2.65149e+06	2.59805e+06	2.19675e+06	34954	35525.8	28023.9	754722	766782	755796	822147	1.77597e+06	1.63268e+06
M227T506	Resveratrol	Phenylpropanoids and polyketides	Stilbenes	Stilbenes	HMDB0003747	227.072	506.1	228.079	1.32117	C14H12O3	[M-H]-	C03582	Chemical structure transformation maps; Biosynthesis of other secondary metabolites; Global and overview maps; Aging	501-36-0	BioDeepDB	2	neg	3.94136e+07	4.03942e+07	3.19815e+07	1.03228e+07	1.34495e+07	1.10538e+07	1.91699e+06	1.50898e+06	2.02301e+06	9.09663e+06	7.27679e+06	1.01109e+07	677580	742922	752151	6.55027e+06	7.40469e+06	5.98324e+06
M209T579	Sinapoyl aldehyde	Phenylpropanoids and polyketides	Monolignols	Sinapate derivatives		209.081	579.3	208.074	0.363496	C11H12O4	[M+H]+	C05610	Chemical structure transformation maps; Biosynthesis of other secondary metabolites; Global and overview maps	4206-58-0	BioDeepDB	2	pos	5.14226e+06	1.05462e+06	5.11994e+06	6.34524e+06	1.59955e+07	1.09419e+07	2.20146e+07	2.02582e+07	2.42989e+07	2.29377e+07	3.2913e+07	3.22902e+07	4.58532e+07	4.70442e+07	4.05138e+07	2.12952e+07	2.30395e+07	2.44214e+07
M209T441	Fraxetin	Phenylpropanoids and polyketides	Coumarins and derivatives	Coumarins and derivatives		209.044	441.4	208.037	0.114808	C10H8O5	[M+H]+	C09265		574-84-5	BioDeepDB	2	pos	6.65987e+07	2.59568e+07	2.934e+07	4.56151e+07	1.62725e+07	3.80365e+07	9.7957e+07	1.13904e+08	8.46415e+07	6.89778e+07	8.39512e+07	9.97402e+07	8.43344e+07	8.34686e+07	8.47074e+07	1.22804e+08	1.21294e+08	1.30964e+08
M207T319	Sinapic acid	Phenylpropanoids and polyketides	Cinnamic acids and derivatives	Hydroxycinnamic acids and derivatives	HMDB0032616	207.065	318.8	224.069	20.4477	C11H12O5	[M+H-H2O]+	C00482	Chemical structure transformation maps; Biosynthesis of other secondary metabolites; Global and overview maps	530-59-6/530-59-6 7362-37-0/7362-37-0	BioDeepDB	2	pos	4.30698e+06	4.99428e+06	4.24527e+06	1.32359e+06	1.58385e+06	1.48196e+06	106308	90855.8	130773	17067	105693	70551.8	53505.7	49783.9	52680.6	104429	100739	107182
M195T832	3-Methyl-L-tyrosine	Organic acids and derivatives	Carboxylic acids and derivatives	Amino acids, peptides, and analogues		195.101	831.9	195.089	1.49713	C10H13NO3	[M]+	C20800			BioDeepDB	2	pos	5.68969e+08	6.57978e+08	6.27731e+08	2.28076e+08	2.56917e+08	2.36983e+08	2.42503e+07	2.27015e+07	2.50991e+07	2.75421e+07	1.25671e+07	2.30625e+07	2.17898e+07	2.09016e+07	2.20306e+07	3.67394e+07	3.1077e+07	3.47877e+07
M193T605	Isoferulic acid	Phenylpropanoids and polyketides	Cinnamic acids and derivatives	Hydroxycinnamic acids and derivatives	HMDB0000955	193.051	605	194.058	4.01965	C10H10O4	[M-H]-	C10470		537-73-5	mzCloud	2	neg	1.85623e+07	9.36603e+06	1.48393e+07	1.41324e+07	1.83554e+06	719970	1.42125e+07	6.2387e+06	8.70136e+06	5.16764e+06	1.04604e+07	5.48267e+06	961857	697128	572216	5.33501e+06	2.99676e+07	1.42652e+07
M193T549	3-(3,4-Dihydroxy-5-methoxy)-2-propenoic acid	Phenylpropanoids and polyketides	Cinnamic acids and derivatives	Hydroxycinnamic acids and derivatives	HMDB0035484	193.05	548.8	210.053	21.9322	C10H10O5	[M+H-H2O]+	C05619	Chemical structure transformation maps; Biosynthesis of other secondary metabolites; Global and overview maps	1782-55-4/2041-35-2	BioDeepDB	2	pos	7.55665e+07	2.25127e+07	3.44059e+07	4.36408e+07	2.27793e+07	3.16292e+07	1.69451e+07	1.74149e+07	1.35608e+07	3.31503e+07	2.87683e+07	4.04956e+07	6.87744e+06	6.31743e+06	7.10495e+06	5.88487e+07	5.07389e+07	6.19042e+07
M193T464	Scopoletin	Phenylpropanoids and polyketides	Coumarins and derivatives	Hydroxycoumarins	HMDB0034344	193.049	463.8	192.042	0.393681	C10H8O4	[M+H]+	C01752	Chemical structure transformation maps; Biosynthesis of other secondary metabolites; Global and overview maps	92-61-5	mzCloud	2	pos	3.55217e+08	3.0503e+08	3.24128e+08	3.41267e+08	3.38401e+08	3.58668e+08	2.15186e+08	9.51868e+07	1.60213e+08	3.20845e+08	3.00857e+08	5.01248e+08	3.17662e+08	2.48896e+08	2.78388e+08	1.9871e+08	1.14875e+08	1.32379e+08
M193T354	trans-Ferulic acid	Phenylpropanoids and polyketides	Cinnamic acids and derivatives	Hydroxycinnamic acids and derivatives	HMDB0000954	193.051	353.9	194.058	2.46567	C10H10O4	[M-H]-	C01494	Chemical structure transformation maps; Biosynthesis of other secondary metabolites; Global and overview maps	537-98-4 / 1135-24-6	BioDeepDB	2	neg	2.00783e+07	6.28096e+06	3.5784e+06	8.58308e+06	4.49785e+06	4.70459e+06	1.87566e+07	2.19306e+07	1.76068e+07	2.46746e+07	5.74592e+06	3.03079e+07	9.50735e+06	1.02075e+07	3.31289e+06	1.23859e+07	1.4295e+07	1.45662e+07
M181T646	3,4-Dihydroxyhydrocinnamic acid	Phenylpropanoids and polyketides	Phenylpropanoic acids	Phenylpropanoic acids	HMDB0000423	181.051	646.1	182.058	3.18142	C9H10O4	[M-H]-	C10447	Amino acid metabolism	1078-61-1	BioDeepDB	2	neg	4.73529e+07	3.10896e+07	3.76273e+07	2.34421e+07	2.21826e+07	1.87544e+07	2.84155e+07	3.26634e+07	3.28534e+07	7.4806e+07	8.92986e+07	7.07945e+07	4.5539e+07	4.2864e+07	5.53196e+07	3.77371e+07	3.43491e+07	3.17422e+07
M181T523	Hydroxyphenyllactic acid	Phenylpropanoids and polyketides	Phenylpropanoic acids	Phenylpropanoic acids	HMDB0000755	181.051	523.4	182.058	3.73375	C9H10O4	[M-H]-	C03672		306-23-0	BioDeepDB	2	neg	855128	647449	815846	911831	728159	748674	1.0058e+06	1.03187e+06	840023	1.28252e+07	1.02102e+07	1.48535e+07	1.49293e+07	1.48528e+07	1.34935e+07	452150	452443	496351
M179T437	Esculetin	Phenylpropanoids and polyketides	Coumarins and derivatives	Hydroxycoumarins	HMDB0030819	179.034	436.6	178.027	0.692606	C9H6O4	[M+H]+	C09263	Chemical structure transformation maps	305-01-1	mzCloud	2	pos	5.47513e+06	1.7907e+06	1.09467e+07	3.2206e+06	1.10826e+06	7.8807e+06	620318	1.7671e+06	1.69884e+06	2.98099e+06	2.82346e+06	2.66077e+06	1.99071e+06	1.84433e+06	1.98921e+06	3.04132e+06	3.14938e+06	5.41074e+06
M179T164	Caffeate	Phenylpropanoids and polyketides	Phenylpropanoids	Monolignols		179.035	164.3	180.042	2.10014	C9H8O4	[M-H]-	C01197	Chemical structure transformation maps; Biosynthesis of other secondary metabolites; Global and overview maps	501-16-6 / 331-39-5	BioDeepDB	2	neg	1.55594e+08	1.27183e+08	4.45665e+07	1.24508e+08	8.33345e+07	2.06527e+08	1.40489e+08	1.42831e+08	3.46478e+07	2.55771e+07	9.58604e+07	6.68357e+07	8.90571e+06	6.84967e+06	5.19472e+06	7.38734e+07	2.20161e+08	1.53644e+08
M165T617	3-(3-Hydroxyphenyl)propanoic acid	Phenylpropanoids and polyketides	Phenylpropanoic acids	Phenylpropanoic acids	HMDB0000375	165.056	617.2	166.063	3.48972	C9H10O3	[M-H]-	C11457	Amino acid metabolism; Global and overview maps	621-54-5	BioDeepDB	2	neg	2.66845e+07	2.46769e+07	2.33556e+07	2.05515e+06	1.28072e+06	4.35309e+06	4.53219e+06	1.09025e+06	618135	1.04727e+07	1.25893e+07	1.47186e+07	1.34207e+06	1.50403e+06	1.28623e+06	9.89313e+06	8.5137e+06	9.77797e+06
M165T352	2-Hydroxycinnamic acid	Phenylpropanoids and polyketides	Cinnamic acids and derivatives	Hydroxycinnamic acids and derivatives	HMDB0002641	165.055	351.8	164.047	0.0106137	C9H8O3	[M+H]+	C01772	Amino acid metabolism; Biosynthesis of other secondary metabolites; Global and overview maps	583-17-5 / 614-60-8	BioDeepDB	2	pos	6.9791e+06	1.0503e+07	8.44323e+06	5.72244e+06	2.02244e+07	1.75357e+07	4.10032e+06	3.05825e+06	4.05872e+06	2.46802e+06	3.03447e+06	2.49966e+06	7.57606e+06	2.38217e+07	6.93858e+06	1.40974e+07	1.49727e+07	1.56741e+07
M163T463	4-Hydroxycoumarin	Phenylpropanoids and polyketides	Coumarins and derivatives	Hydroxycinnamic acids and derivatives		163.039	463.1	162.032	0.00794971	C9H6O3	[M+H]+	C20414		1076-38-6	BioDeepDB	2	pos	9.65839e+06	2.95544e+06	3.22802e+06	5.72118e+06	1.54903e+06	8.03926e+06	6.57544e+06	3.53271e+06	4.5452e+06	1.07026e+06	2.76348e+06	1.25461e+06	1.10162e+06	1.10399e+06	1.10815e+06	8.19015e+06	8.0768e+06	7.84294e+06
M163T449	Methyl cinnamate	Phenylpropanoids and polyketides	Cinnamic acids and derivatives	Cinnamic acid esters		163.075	449.3	162.068	0.127983	C10H10O2	[M+H]+	C06358		103-26-4	BioDeepDB	2	pos	8.38573e+06	2.9568e+07	2.89586e+07	1.07766e+07	1.04714e+07	2.85271e+06	5.09584e+06	4.7037e+06	759960	5.78397e+06	6.56049e+06	6.44767e+06	2.66679e+07	2.77275e+07	2.53955e+07	8.93195e+06	7.87817e+06	1.18808e+07
M163T308	4-Hydroxycinnamic acid	Phenylpropanoids and polyketides	Cinnamic acids and derivatives	Hydroxycinnamic acids and derivatives	HMDB0002035	163.041	308.3	164.047	2.91952	C9H8O3	[M-H]-	C00811	Metabolism of cofactors and vitamins; Biosynthesis of other secondary metabolites; Amino acid metabolism; Chemical structure transformation maps; Global and overview maps	7400-08-0 / 7400-08-0 501-98-4 / 501-98-4	BioDeepDB	2	neg	5.32527e+07	5.39575e+07	3.41279e+07	6.24762e+07	5.60931e+07	6.0201e+07	5.85009e+07	4.95871e+07	5.49262e+07	5.79547e+07	6.7086e+07	5.35368e+07	3.95057e+07	4.68038e+07	4.57213e+07	1.18231e+07	3.31052e+07	5.05168e+07
M163T288_2	4-Hydroxycinnamoylmethane	Phenylpropanoids and polyketides	Cinnamic acids and derivatives	Cinnamic acids		163.06	287.6	162.068	0.132164	C10H10O2	[M+H]+	C12088		3160-35-8	BioDeepDB	2	pos	1.87905e+07	2.07205e+07	1.76146e+07	4.48439e+06	5.63678e+06	5.23333e+06	897750	1.43992e+06	898336	351420	367954	425113	1.36686e+06	1.26942e+06	1.81367e+06	2.3715e+06	2.47477e+06	2.10923e+06
M163T142	m-Coumaric acid	Phenylpropanoids and polyketides	Cinnamic acids and derivatives	Hydroxycinnamic acids and derivatives	HMDB0001713	163.041	142.4	164.047	4.2934	C9H8O3	[M-H]-	C12621	Amino acid metabolism; Global and overview maps	588-30-7/14755-02-3	BioDeepDB	2	neg	9.74515e+06	9.06595e+06	9.51007e+06	7.79656e+06	1.0821e+07	8.54482e+06	8.21633e+06	8.22345e+06	1.06189e+07	1.33311e+07	9.16833e+06	4.83692e+06	2.92087e+06	3.51109e+06	3.77692e+06	8.40528e+06	8.15716e+06	9.87685e+06
M159T490	Herniarin	Phenylpropanoids and polyketides	Coumarins and derivatives	Coumarins and derivatives	HMDB0029758	159.044	489.9	176.047	26.6215	C10H8O3	[M+H-H2O]+	C09268		531-59-9	BioDeepDB	2	pos	2.0184e+07	2.94113e+07	2.25731e+07	7.421e+06	1.00947e+07	8.51657e+06	1.41482e+07	1.18336e+07	1.74927e+07	991135	786097	1.1664e+06	1.77289e+07	1.53381e+07	1.61432e+07	3.79857e+07	2.71645e+07	3.30502e+07
M147T521	Coumarin	Phenylpropanoids and polyketides	Coumarins and derivatives	Coumarins and derivatives	HMDB0001218	147.044	521.4	146.037	0.0560984	C9H6O2	[M+H]+	C05851	Biosynthesis of other secondary metabolites; Global and overview maps	91-64-5	BioDeepDB	2	pos	3.15397e+06	2.31437e+06	2.9896e+06	4.80568e+06	3.71939e+06	3.6225e+06	5.49128e+06	6.37412e+06	4.95893e+06	8.9998e+06	7.8746e+06	9.98315e+06	3.29829e+07	2.75856e+07	3.4184e+07	1.17935e+07	1.20098e+07	1.24756e+07
M131T521	trans-Cinnamate	Phenylpropanoids and polyketides	Cinnamic acids and derivatives	Cinnamic acids	HMDB0000930	131.049	521.5	148.052	0.719852	C9H8O2	[M+H-H2O]+	C00423	Metabolism of cofactors and vitamins; Biosynthesis of other secondary metabolites; Amino acid metabolism; Chemical structure transformation maps; Global and overview maps	140-10-3	BioDeepDB	2	pos	5.58547e+07	3.83017e+06	848664	4.66332e+07	8.09439e+07	5.45654e+07	2.18476e+07	4.00142e+07	2.8671e+07	2.10634e+07	4.37437e+06	2.27429e+07	1.60658e+07	1.29489e+07	6.38704e+07	1.20716e+07	2.97122e+07	2.26625e+07
M469T341_2	Mycothiol	Organosulfur compound	Thiol	Thiol		469.132	341.2	486.152	27.212	C17H30N2O12S	[M+H-H2O]+	C06717		192126-76-4	BioDeepDB	2	pos	3.30892e+08	1.99162e+08	5.37386e+07	1.02949e+07	1.51895e+07	6.52008e+06	2.29742e+06	3.04486e+06	1.56204e+06	5.94483e+07	1.12873e+08	1.60746e+08	4.48505e+06	5.20544e+06	5.1055e+06	1.41374e+06	1.31074e+06	2.76404e+06
M931T379_2	Dihydrocaffeoyl-CoA	Organophosphorus compound	Nucleoside phosphate	Ribose phosphate		931.155	379.3	931.163	8.16191	C30H44N7O19P3S	[M]+	C21175			BioDeepDB	2	pos	3.13672e+07	4.47381e+07	3.27118e+07	1.0749e+07	2.78012e+07	3.5038e+07	2.06897e+07	3.2601e+07	5.39722e+07	1.44935e+07	3.90639e+06	3.92387e+06	301729	321182	250775	1.01416e+07	9.48924e+06	1.26856e+07
M457T442_3	8-Amino-8-demethylriboflavin 5'-phosphate	Organophosphorus compound	Organic phosphate	Ribose phosphate		457.081	442.3	457.1	7.85323	C16H20N5O9P	[M]+	C21805	Biosynthesis of other secondary metabolites; Global and overview maps		BioDeepDB	2	pos	1.96602e+08	9.57565e+07	1.85002e+08	2.5949e+08	2.31411e+08	2.54213e+08	4.72095e+08	4.48397e+08	3.88115e+08	8.54779e+07	1.64574e+08	1.2643e+08	6.31963e+06	3.57128e+06	4.69939e+06	4.50457e+08	4.94781e+08	5.12595e+08
M423T91	Lactose 6-phosphate	Organooxygen compounds	Carbohydrates and carbohydrate conjugates	Disaccharide phosphates	HMDB0006789	423.088	90.6	422.082	4.6704	C12H23O14P	[M+H]+	C05396	Carbohydrate metabolism; Membrane transport; Global and overview maps		MetaDNA	2	pos	1.5587e+07	1.49158e+07	1.5242e+07	1.03045e+07	1.11352e+07	8.28647e+06	1.20527e+07	1.2901e+07	1.55636e+07	2.39508e+07	1.34261e+07	7.17833e+06	6.37935e+06	1.29094e+07	1.37061e+07	1.95935e+06	815562	1.62936e+06
M421T312	Trehalose 6-phosphate	Organooxygen compounds	Carbohydrates and carbohydrate conjugates	Disaccharide phosphates	HMDB0001124	421.063	312.1	422.082	28.0805	C12H23O14P	[M-H]-	C00689	Carbohydrate metabolism; Membrane transport; Nervous system; Global and overview maps	4484-88-2	MetaDNA	2	neg	1.47891e+07	8.35693e+06	2.68011e+07	4.69459e+06	1.0795e+07	2.70279e+07	4.9925e+06	1.69747e+06	5.66642e+06	1.44616e+06	2.72263e+06	1.1372e+06	9.82415e+06	9.62583e+06	1.10798e+07	1.66058e+06	1.27192e+07	1.48087e+07
M382T357	trans-Zeatin-7-beta-D-glucoside	Organooxygen compounds	Carbohydrates and carbohydrate conjugates	Glycosylamines	HMDB0012201	382.171	356.8	381.165	1.50718	C16H23N5O6	[M+H]+	C16443	Global and overview maps; Metabolism of terpenoids and polyketides		mzCloud	2	pos	2.51784e+07	1.11116e+07	1.38649e+07	2.24395e+07	5.39716e+06	7.68098e+06	4.15409e+06	3.23267e+06	1.96246e+06	8.13994e+07	6.90891e+07	5.98435e+07	933797	823944	1.05215e+06	2.8504e+06	2.51824e+06	5.10053e+06
M352T402	O-beta-D-Xylosylzeatin	Organooxygen compounds	Carbohydrates and carbohydrate conjugates	beta-D-xyloside		352.161	401.7	351.154	0.499771	C15H21N5O5	[M+H]+	C03300	Global and overview maps; Metabolism of terpenoids and polyketides		MetaDNA	2	pos	3.67637e+06	1.37549e+06	2.22334e+06	9.45053e+06	5.45133e+06	8.47608e+06	1.11351e+07	1.2981e+07	1.21615e+07	54641.3	571277	164798	1.01443e+06	695636	650626	2.8576e+06	4.61951e+06	3.13094e+06
M342T144	Gentiobiose	Organooxygen compounds	Carbohydrates and carbohydrate conjugates	O-glycosyl compounds		342.112	143.7	342.116	2.29862	C12H22O11	[M]-	C08240		554-91-6	BioDeepDB	2	neg	1.46044e+06	1.43652e+06	2.18628e+06	3.09168e+06	4.01538e+06	5.1496e+06	5.65606e+06	4.71566e+06	5.75727e+06	1.38056e+06	1.52473e+06	1.50341e+06	347723	1482.67	284184	3.59954e+06	3.63823e+06	4.56396e+06
M309T784	Ribose 1,5-bisphosphate	Organooxygen compounds	Carbohydrates and carbohydrate conjugates	Pentose phosphates	HMDB0011688	309.174	783.5	309.986	1.07804	C5H12O11P2	[M-H]-	C01151	Carbohydrate metabolism; Metabolism of other amino acids; Global and overview maps	14689-84-0	BioDeepDB	2	neg	1.26075e+06	1.84168e+06	1.84947e+06	1.38975e+07	2.28555e+07	1.47396e+07	2.31873e+07	1.57117e+07	2.8099e+07	1.02968e+07	4.33879e+06	4.44908e+06	8.89799e+06	8.4736e+06	1.03677e+07	2.15075e+07	2.43462e+07	2.15272e+07
M309T67	D-Ribulose 1,5-bisphosphate	Organooxygen compounds	Carbohydrates and carbohydrate conjugates	Pentose phosphates	HMDB0244230	308.978	67.2	309.986	0.245972	C5H12O11P2	[M-H]-	C01182	Carbohydrate metabolism; Energy metabolism; Global and overview maps	24218-00-6/2002-28-0	MetaDNA	2	neg	507178	504954	577095	384727	381558	265683	856043	935946	904246	29018.7	74800.9	39127.3	21852.4	20241.4	23841.9	1.9385e+06	1.92556e+06	1.86211e+06
M295T468	Prunasin	Organooxygen compounds	Carbohydrates and carbohydrate conjugates	Cyanogenic glycosides	HMDB0034934	295.102	467.6	295.106	12.5379	C14H17NO6	[M]+	C00844	Metabolism of other amino acids; Global and overview maps	99-18-3	MetaDNA	2	pos	1.54941e+07	8.81361e+06	4.1559e+06	3.6977e+06	5.0968e+06	5.68618e+07	1.30472e+07	3.93678e+06	2.42343e+06	1.5045e+07	1.47098e+07	1.25675e+07	1.58826e+06	1.99317e+06	1.24971e+06	5.70426e+07	5.40822e+07	8.2948e+07
M279T144	6-Tuliposide A	Organooxygen compounds	Carbohydrates and carbohydrate conjugates	Hexoses	HMDB0303140	279.106	143.9	278.1	3.85515	C11H18O8	[M+H]+	C20577		19870-31-6	MetaDNA	2	pos	5.5153e+06	3.67343e+06	3.41744e+06	5.50535e+06	2.73791e+06	6.04496e+06	1.15206e+07	1.23234e+07	1.02421e+07	1.81375e+06	2.4043e+06	2.2328e+06	3.94376e+06	3.69938e+06	3.89883e+06	1.42042e+07	1.43817e+07	1.76242e+07
M273T336	D-Glucuronic acid 1-phosphate	Organooxygen compounds	Carbohydrates and carbohydrate conjugates	Glucuronic acid derivatives	HMDB0003976	273.003	336.2	274.009	3.57507	C6H11O10P	[M-H]-	C05385	Carbohydrate metabolism; Global and overview maps	13168-11-1	MetaDNA	2	neg	6.53078e+06	5.05546e+06	5.75144e+06	7.47175e+06	6.78972e+06	6.73443e+06	6.77756e+06	6.96254e+06	7.2936e+06	6.60715e+06	6.56119e+06	7.46998e+06	7.32774e+06	6.98961e+06	7.23913e+06	7.87902e+06	6.37642e+06	5.59969e+06
M241T162	Beta-D-Glucose 6-phosphate	Organooxygen compounds	Carbohydrates and carbohydrate conjugates	Hexose phosphates	HMDB0003498	241.013	161.7	260.03	5.76736	C6H13O9P	[M-H2O-H]-	C01172	Carbohydrate metabolism; Signal transduction; Global and overview maps; Endocrine system		MetaDNA	2	neg	2.08813e+07	2.44391e+07	2.17405e+07	1.88028e+07	1.87902e+07	1.61654e+07	8.59619e+06	1.05553e+07	1.21132e+07	1.57351e+07	1.62679e+07	1.41282e+07	1.2679e+06	1.26757e+06	1.7263e+06	3.66342e+06	1.15129e+07	1.15279e+07
M237T343	L-Formylkynurenine	Organooxygen compounds	Carbonyl compounds	Alkyl-phenylketones	HMDB0060485	237.087	342.5	236.08	0.320557	C11H12N2O4	[M+H]+	C02700	Amino acid metabolism; Global and overview maps	1022-31-7	MetaDNA	2	pos	1.47726e+06	1.66434e+06	2.1424e+06	4.86394e+06	4.74495e+06	5.22754e+06	1.24548e+06	1.34989e+06	1.96258e+06	1.11561e+07	1.81464e+06	1.20649e+06	1.60841e+06	2.09572e+06	2.49983e+06	8.33859e+06	9.67286e+06	6.5334e+06
M229T76	D-Ribulose 5-phosphate	Organooxygen compounds	Carbohydrates and carbohydrate conjugates	Monosaccharides	HMDB0000618	229.012	75.8	230.019	2.07849	C5H11O8P	[M-H]-	C00199	Metabolism of cofactors and vitamins; Carbohydrate metabolism; Glycan biosynthesis and metabolism; Energy metabolism; Global and overview maps	4151-19-3/551-85-9	BioDeepDB	2	neg	2.96107e+06	2.25089e+06	3.50886e+06	116287	4.50944e+06	53394.4	638180	4.05441e+06	2.78216e+06	1.21567e+07	6.05143e+06	4.62465e+06	5.70922e+06	5.61166e+06	528768	1.01875e+07	7.25769e+06	1.24317e+07
M225T89	6-Deoxy-5-ketofructose 1-phosphate	Organooxygen compounds	Carbohydrates and carbohydrate conjugates	Pentoses		225.016	89.4	242.019	17.4832	C6H11O8P	[M+H-H2O]+	C16848	Amino acid metabolism; Global and overview maps		BioDeepDB	2	pos	4.96654e+07	6.09092e+07	4.71753e+07	1.27914e+07	1.88293e+07	1.56669e+07	4.85736e+06	4.46802e+06	5.34939e+06	2.49478e+06	1.37671e+06	2.10681e+06	2.28656e+06	2.049e+06	2.13406e+06	2.60817e+07	2.79754e+07	2.5049e+07
M220T358	Pantothenic acid	Organooxygen compounds	Alcohols and polyols	Polyols	HMDB0000210	220.118	358.2	219.111	0.563334	C9H17NO5	[M+H]+	C00864	Metabolism of cofactors and vitamins; Metabolism of other amino acids; Global and overview maps; Digestive system	79-83-4 / 20938-62-9 / 137-08-6	BioDeepDB	2	pos	9.7191e+08	1.07411e+09	1.35959e+09	4.2158e+08	4.26641e+08	3.17345e+08	4.67138e+07	2.12901e+08	2.43603e+07	2.43663e+09	2.97123e+09	2.96823e+09	5.34338e+08	6.64833e+08	2.96614e+08	4.29378e+08	4.55739e+08	5.05738e+08
M211T638	3-Methyl-1-(2,4,6-trihydroxyphenyl)-1-butanone	Organooxygen compounds	Carbonyl compounds	Alkyl-phenylketones	HMDB0033798	211.096	638.2	210.089	2.2549	C11H14O4	[M+H]+	C07350		26103-97-9	GNPS	2	pos	6.95708e+06	7.78291e+06	7.04946e+06	2.81113e+06	3.10418e+06	2.64134e+06	379964	269994	356518	365842	348512	466297	506688	445036	481511	389773	493465	379157
M209T81_2	Glucaric acid	Organooxygen compounds	Carbohydrates and carbohydrate conjugates	Glucuronic acid derivatives	HMDB0000663	209.032	80.8	210.038	7.53952	C6H10O8	[M-H]-	C00818	Carbohydrate metabolism; Global and overview maps	25525-21-7/87-73-0	GNPS	2	neg	1.36413e+08	1.56071e+08	1.78974e+08	1.24894e+08	1.66983e+08	1.44965e+08	2.46161e+08	2.51747e+08	5.78892e+07	6.69287e+06	1.10097e+07	7.04278e+06	1.80303e+08	1.72389e+08	1.01099e+08	1.76547e+08	1.44222e+08	2.34117e+08
M209T335	L-Kynurenine	Organooxygen compounds	Carbonyl compounds	Alkyl-phenylketones	HMDB0000684	209.092	334.8	208.085	1.79825	C10H12N2O3	[M+H]+	C00328	Amino acid metabolism; Infectious disease: parasitic; Global and overview maps	2922-83-0 / 343-65-7	BioDeepDB	2	pos	8.92085e+06	1.00735e+07	9.12991e+06	2.48289e+06	2.57707e+06	2.63267e+06	426993	447555	327007	963115	982995	1.13124e+06	2.79955e+07	1.2492e+07	1.11124e+07	2.16264e+06	516972	2.06878e+06
M208T348	4-(2-Aminophenyl)-2,4-dioxobutanoic acid	Organooxygen compounds	Carbonyl compounds	Alkyl-phenylketones	HMDB0000978	208.06	348.4	207.053	2.2878	C10H9NO4	[M+H]+	C01252	Amino acid metabolism; Global and overview maps		MetaDNA	2	pos	1.18909e+07	1.09892e+07	1.17583e+07	2.14841e+06	3.05544e+06	2.14481e+06	339687	404034	534062	150967	209512	330734	3.20911e+07	2.84186e+07	2.84514e+07	218577	373188	408287
M193T87	Methyl beta-D-galactoside	Organooxygen compounds	Carbohydrates and carbohydrate conjugates	O-glycosyl compounds	HMDB0029965	193.072	86.7	194.079	3.50128	C7H14O6	[M-H]-	C03619	Membrane transport	1824-94-8	BioDeepDB	2	neg	6.38658e+07	2.16686e+07	2.4543e+07	3.08271e+07	1.66052e+07	1.84712e+07	6.68704e+07	5.98162e+07	6.09478e+07	8.05429e+07	8.02236e+07	9.55773e+07	2.15615e+07	2.57926e+07	2.60795e+07	9.76188e+07	8.94115e+07	1.04235e+08
M192T81_2	Quinate	Organooxygen compounds	Alcohols and polyols	Quinic acids and derivatives	HMDB0304404	192.06	81	192.063	8.2863	C7H12O6	[M]-	C00296	Amino acid metabolism; Global and overview maps	77-95-2	BioDeepDB	2	neg	581987	1.89561e+06	1.695e+06	2.3891e+07	2.30768e+07	5.46035e+06	2.29842e+07	2.35831e+07	1.07693e+07	1.71085e+07	2.35578e+07	2.12149e+07	1.3539e+07	7.9374e+06	1.94148e+07	2.35174e+06	3.03076e+06	1.79351e+07
M185T71	(2R)-2-Hydroxy-3-(phosphonatooxy)propanoate	Organooxygen compounds	Carbohydrates and carbohydrate conjugates	Sugar acids and derivatives	HMDB0060180	184.986	71	185.993	2.16232	C3H7O7P	[M-H]-	C00197	Cancer: overview; Chemical structure transformation maps; Endocrine system; Carbohydrate metabolism; Lipid metabolism; Biosynthesis of other secondary metabolites; Amino acid metabolism; Energy metabolism; Global and overview maps	3443-57-0	BioDeepDB	2	neg	3.4056e+07	3.04339e+07	5.26129e+07	2.5613e+07	2.28804e+07	4.13611e+06	4.79948e+06	2.25364e+06	3.17397e+06	2.29169e+06	5.87169e+06	5.32406e+06	1.90338e+06	1.588e+06	2.25803e+06	6.4139e+06	1.17655e+07	3.00937e+07
M181T677	2',6'-Dihydroxy-4'-methoxyacetophenone	Organooxygen compounds	Carbonyl compounds	Alkyl-phenylketones	HMDB0029646	181.051	676.6	182.058	3.68514	C9H10O4	[M-H]-	C10680		7507-89-3	MoNA	2	neg	2.09643e+06	2.50003e+06	1.3794e+06	2.43694e+06	2.39834e+06	1.86063e+06	1.82479e+06	1.73681e+06	1.82469e+06	2.16473e+06	631222	1.68348e+06	1.40281e+06	1.53242e+06	1.68558e+06	1.22652e+06	1.76986e+06	1.47232e+06
M180T355	beta-D-Glucosamine	Organooxygen compounds	Carbohydrates and carbohydrate conjugates	Hexoses	HMDB0030091	180.088	354.8	179.079	5.68612	C6H13NO5	[M+H]+	C08349		14257-69-3/3416-24-8	BioDeepDB	2	pos	2.78451e+07	1.35719e+07	1.10478e+07	1.63223e+07	2.00167e+06	7.66349e+06	1.91194e+06	7.48633e+06	1.80201e+06	8.80582e+06	2.30848e+06	2.40186e+06	2.19138e+06	2.78565e+06	2.84584e+06	2.34612e+06	2.08213e+06	2.65355e+06
M180T341	Fructose-1P	Organooxygen compounds	Carbohydrates and carbohydrate conjugates	Hexose phosphates	HMDB0062538	180.067	341.4	180.063	20.5479	C6H12O6	[M]-	C10906		57-48-7	BioDeepDB	2	neg	585736	633570	581024	513112	517652	710753	619393	607785	719016	477126	572522	517933	650548	740388	689345	515053	544036	618248
M147T505	L-Fucose	Organooxygen compounds	Carbohydrates and carbohydrate conjugates	Hexoses	HMDB0000174	147.062	504.8	164.069	5.67111	C6H12O5	[M+H-H2O]+	C00507	Carbohydrate metabolism; Global and overview maps	2438-80-4/3615-41-6 73-34-7/3615-41-6	MetaDNA	2	pos	1.52455e+07	1.67718e+07	1.82195e+07	2.03969e+07	2.49609e+07	2.00375e+07	1.50635e+07	1.25608e+07	1.67103e+07	516017	663838	625905	3.72897e+06	3.46331e+06	3.70142e+06	5.08897e+06	2.40327e+06	5.23907e+06
M665T99_2	Stachyose	Organooxygen compounds	Carbohydrates and carbohydrate conjugates	Oligosaccharides	HMDB0003553	665.222	99.3	666.222	10.9377	C24H42O21	[M-H]-	C01613	Carbohydrate metabolism; Global and overview maps	54261-98-2	BioDeepDB	2	neg	3.90781e+07	3.98783e+07	5.47074e+07	1.50638e+07	6.32104e+07	1.87226e+07	1.31959e+06	444828	1.26161e+06	792234	656172	439903	1.43979e+06	975542	1.57566e+06	1.2898e+06	1.04815e+06	1.07113e+06
M505T97_1	Raffinose	Organooxygen compounds	Carbohydrates and carbohydrate conjugates	Oligosaccharides	HMDB0003213	505.174	96.5	504.169	4.30743	C18H32O16	[M+H]+	C00492	Carbohydrate metabolism; Membrane transport; Global and overview maps	512-69-6	mzCloud	2	pos	2.28483e+07	7.6378e+07	3.25405e+07	2.48021e+07	2.77444e+07	2.745e+07	8.87204e+06	1.07892e+07	7.84397e+06	4.70726e+07	5.08085e+07	3.84756e+07	2.03622e+08	1.46452e+08	1.39524e+08	1.4077e+07	3.77268e+07	3.85411e+07
M503T131_1	Melezitose	Organooxygen compounds	Carbohydrates and carbohydrate conjugates	Oligosaccharides	HMDB0011730	503.161	131	504.169	0.842672	C18H32O16	[M-H]-	C08243		597-12-6	MoNA	2	neg	3.54702e+07	3.11601e+07	1.08777e+07	106282	140906	122393	550718	3.44195e+06	218956	7.69518e+07	6.50659e+07	7.7867e+07	1.12112e+06	766641	1.22574e+06	1.06491e+06	5.42016e+06	1.19171e+06
M503T100_2	1-Kestose	Organooxygen compounds	Carbohydrates and carbohydrate conjugates	Oligosaccharides	HMDB0011729	503.159	100	504.169	6.01003	C18H32O16	[M-H]-	C03661		470-69-9	BioDeepDB	2	neg	9.35377e+07	1.19271e+08	5.82092e+07	3.88345e+07	4.06376e+07	4.46425e+07	1.83367e+07	2.78955e+07	1.37858e+07	2.18034e+07	2.96006e+07	2.36413e+07	8.49337e+06	7.42442e+06	7.31687e+06	7.00548e+07	6.07322e+07	5.27675e+07
M343T740	Sucrose	Organooxygen compounds	Carbohydrates and carbohydrate conjugates	O-glycosyl compounds	HMDB0000258	343.295	740.5	342.116	1.27554	C12H22O11	[M+H]+	C00089	Membrane transport; Sensory system; Digestive system; Carbohydrate metabolism; Global and overview maps	57-50-1	BioDeepDB	2	pos	3.6945e+07	4.52616e+07	4.00636e+07	2.61504e+07	3.04918e+07	2.45538e+07	3.82679e+06	2.73182e+06	3.52173e+06	2.21638e+07	2.23799e+07	2.28682e+07	7.2148e+06	8.59232e+06	5.51621e+06	1.5696e+07	1.31726e+07	1.46489e+07
M341T99_1	Trehalose	Organooxygen compounds	Carbohydrates and carbohydrate conjugates	O-glycosyl compounds	HMDB0000975	341.108	99.4	342.116	0.66786	C12H22O11	[M-H]-	C01083	Carbohydrate metabolism; Membrane transport; Global and overview maps	99-20-7	BioDeepDB	2	neg	2.25411e+09	1.45685e+09	1.17265e+09	1.88778e+09	1.47459e+09	1.72105e+09	1.03641e+09	9.56593e+08	6.84116e+08	6.17895e+08	7.45608e+08	8.78631e+08	1.55258e+08	1.16881e+08	1.03526e+08	3.22035e+08	3.63151e+08	5.50256e+08
M341T144_2	Melibiose	Organooxygen compounds	Carbohydrates and carbohydrate conjugates	O-glycosyl compounds	HMDB0000048	341.108	143.7	342.116	1.14022	C12H22O11	[M-H]-	C05400	Carbohydrate metabolism	585-99-9 / 17296-19-4	BioDeepDB	2	neg	5.44824e+07	5.87083e+07	8.9087e+07	5.829e+07	1.21336e+08	8.32472e+07	3.02376e+07	2.50126e+07	4.81862e+07	3.45597e+06	3.08807e+06	3.09886e+06	2.45783e+06	1.75708e+06	2.89712e+06	1.06145e+07	1.81891e+07	1.94147e+07
M339T815_1	Fructose 1,6-bisphosphate	Organooxygen compounds	Carbohydrates and carbohydrate conjugates	Hexose phosphates	HMDB0001058	339.2	815	339.996	0.119047	C6H14O12P2	[M-H]-	C00354	Cancer: overview; Signal transduction; Endocrine system; Amino acid metabolism; Energy metabolism; Global and overview maps	488-69-7	BioDeepDB	2	neg	3.34158e+08	1.76458e+08	2.9004e+08	7.94293e+07	1.6458e+08	9.84692e+07	1.69188e+08	1.47706e+08	2.23146e+08	2.76679e+08	3.46062e+08	3.69954e+08	2.42697e+09	1.53309e+09	1.41564e+09	3.63209e+08	3.00035e+08	3.34222e+08
M339T151	3'-Ketolactose	Organooxygen compounds	Carbohydrates and carbohydrate conjugates	Disaccharides	HMDB0001030	339.094	150.8	340.101	1.69865	C12H20O11	[M-H]-	C05403		15990-62-2	MetaDNA	2	neg	4.09102e+06	4.04578e+06	6.41019e+06	4.44188e+06	8.75223e+06	5.76236e+06	2.15417e+06	2.00017e+06	3.46251e+06	218806	321191	298268	60655.5	36972.3	80608.4	1.10901e+06	1.53982e+06	1.13419e+06
M327T674	beta-D-Galactosyl-(1->4)-L-rhamnose	Organooxygen compounds	Carbohydrates and carbohydrate derivatives	Disaccharide		327.123	674.3	326.121	10.2137	C12H22O10	[M+H]+	C19758			BioDeepDB	2	pos	5.31507e+06	3.25046e+06	2.93269e+06	276501	699523	361216	22290.4	329501	20298.1	5.45655e+06	3.44221e+06	4.88451e+06	1.34858e+07	1.26368e+07	1.26091e+07	1.94083e+06	327705	1.72981e+06
M325T91_2	Cellobiose	Organooxygen compounds	Carbohydrates and carbohydrate conjugates	O-glycosyl compounds		325.112	90.8	342.116	9.94734	C12H22O11	[M+H-H2O]+	C00185	Carbohydrate metabolism; Membrane transport; Global and overview maps	16462-44-5 / 528-50-7	BioDeepDB	2	pos	7.11868e+08	5.14518e+08	5.28348e+08	3.49472e+08	5.28418e+08	4.78831e+08	4.45518e+08	3.64077e+08	4.36822e+08	9.12262e+07	1.03542e+08	3.03899e+08	4.47468e+09	3.9286e+09	1.5097e+10	5.2658e+08	5.75325e+08	6.64359e+08
M325T129_1	Alpha-Lactose	Organooxygen compounds	Carbohydrates and carbohydrate conjugates	O-glycosyl compounds	HMDB0000186	325.112	128.7	342.116	9.63976	C12H22O11	[M+H-H2O]+	C00243	Carbohydrate metabolism; Membrane transport; Global and overview maps; Digestive system	63-42-3	BioDeepDB	2	pos	1.06902e+07	1.24323e+07	1.41902e+07	1.05879e+07	1.65032e+07	1.4046e+07	9.14399e+06	8.58611e+06	8.97163e+06	562543	941848	778188	320026	304565	354070	8.33364e+06	8.70383e+06	9.43711e+06
M300T799	3-Dehydrosphinganine	Organooxygen compounds	Carbonyl compounds	Beta-hydroxy ketones	HMDB0001480	300.289	798.9	299.282	0.919113	C18H37NO2	[M+H]+	C02934	Lipid metabolism; Global and overview maps	16105-69-4	BioDeepDB	2	pos	1.68363e+06	4.34269e+06	3.64645e+06	8.61445e+06	5.32579e+06	4.4584e+06	1.42439e+07	4.31162e+06	5.34526e+06	8.44158e+06	5.79595e+06	7.33187e+06	1.28465e+06	1.92854e+06	1.8614e+06	4.46724e+06	6.8221e+06	3.02202e+06
M271T416	Arbutin	Organooxygen compounds	Carbohydrates and carbohydrate conjugates	Phenolic glycosides	HMDB0029943	271.083	415.6	272.09	1.01814	C12H16O7	[M-H]-	C06186	Carbohydrate metabolism; Membrane transport	497-76-7	BioDeepDB	2	neg	937258	197990	196802	1.52118e+06	5.36948e+06	1.43796e+06	1.57348e+06	1.84867e+06	4.31569e+06	278010	1.51421e+06	163852	15482.3	87792.8	27836.2	1.5607e+07	4.6598e+06	1.38106e+07
M261T89	D-Glucose 1-phosphate	Organooxygen compounds	Carbohydrates and carbohydrate conjugates	Monosaccharide phosphates	HMDB0001586	261.037	89.4	260.03	1.2412	C6H13O9P	[M+H]+	C00103	Endocrine system; Carbohydrate metabolism; Lipid metabolism; Biosynthesis of other secondary metabolites; Metabolism of terpenoids and polyketides; Glycan biosynthesis and metabolism; Chemical structure transformation maps; Global and overview maps	59-56-3	mzCloud	2	pos	6.86545e+07	7.67195e+07	7.66384e+07	6.42448e+07	1.1971e+08	1.28435e+08	7.52988e+07	2.15826e+08	2.80475e+08	3.10399e+08	1.99877e+08	4.31556e+08	4.1062e+07	4.13047e+07	4.23403e+07	2.07755e+08	3.46621e+08	1.84918e+08
M261T236	Suprofen	Organooxygen compounds	Carbonyl compounds	Aryl-phenylketones	HMDB0015008	261.058	236	260.051	0.67418	C14H12O3S	[M+H]+	C07320		40828-46-4	BioDeepDB	2	pos	5.58408e+06	7.67017e+06	8.72785e+06	3.70748e+06	2.25127e+06	2.19777e+06	2.21727e+07	1.97469e+07	1.42573e+07	1.22992e+06	1.88167e+06	1.75899e+06	1.18742e+06	743177	1.00316e+06	8.03929e+06	3.48772e+06	5.27066e+06
M259T613	Mannose 6-phosphate	Organooxygen compounds	Carbohydrates and carbohydrate conjugates	Hexose phosphates	HMDB0001078	259.026	613	260.03	13.8056	C6H13O9P	[M-H]-	C00275	Membrane transport; Transport and catabolism; Carbohydrate metabolism; Glycan biosynthesis and metabolism; Global and overview maps	3672-15-9/NA	BioDeepDB	2	neg	59744.5	26021.4	38130.9	84483.3	18769.8	16643.9	21422.2	68311.7	13668.5	3.87629e+06	3.56637e+06	3.99519e+06	1.43099e+07	1.06134e+07	1.10747e+07	22267	26368.7	7491.24
M256T100	Nicotinate D-ribonucleoside	Organooxygen compounds	Carbohydrates and carbohydrate conjugates	Glycosylamines	HMDB0006809	256.08	100.2	256.082	3.20755	C11H14NO6	[M]+	C05841	Metabolism of cofactors and vitamins; Global and overview maps		BioDeepDB	2	pos	1.05757e+07	7.02421e+06	8.24394e+06	1.65482e+07	5.92037e+07	5.56989e+07	1.48632e+08	7.64425e+07	1.06109e+08	9.28692e+07	5.77003e+07	7.27395e+07	8.15681e+06	8.38441e+06	8.24649e+06	2.80052e+07	6.70493e+07	1.24691e+08
M255T100	Nicotinamide riboside	Organooxygen compounds	Carbohydrates and carbohydrate conjugates	Glycosylamines	HMDB0000855	255.096	99.9	255.098	0.00166029	C11H15N2O5	[M]+	C03150	Metabolism of cofactors and vitamins; Global and overview maps; Aging	1341-23-7	BioDeepDB	2	pos	9.43948e+06	1.01011e+07	1.23838e+07	1.24665e+07	5.58526e+06	1.17038e+07	1.78953e+07	1.69795e+07	1.17112e+07	2.04504e+07	2.66137e+07	4.31373e+07	8.01848e+07	6.9697e+07	7.55216e+07	2.17624e+06	1.82723e+06	2.46877e+06
M224T767	Hydroxykynurenine	Organooxygen compounds	Carbonyl compounds	Alkyl-phenylketones	HMDB0000732	223.987	766.6	224.08	7.21961	C10H12N2O4	[M]+	C02794		484-78-6 / 2147-61-7	BioDeepDB	2	pos	5.92519e+06	4.87681e+06	3.17749e+06	5.39243e+06	8.55492e+06	8.73425e+06	3.89048e+07	1.91559e+07	1.67584e+07	1.05873e+07	1.09044e+07	1.08129e+07	1.34432e+07	1.49035e+07	2.06042e+06	1.47197e+07	5.23584e+07	7.97395e+07
M204T91	N-Acetyl-D-glucosamine	Organooxygen compounds	Carbohydrates and carbohydrate conjugates	Acylaminosugars	HMDB0000215	204.087	91.4	221.09	20.7461	C8H15NO6	[M+H-H2O]+	C00140	Carbohydrate metabolism; Membrane transport; Global and overview maps	7512-17-6	BioDeepDB	2	pos	1.15967e+08	4.82851e+06	3.81614e+07	1.33407e+08	1.17966e+08	1.1618e+08	5.3665e+08	5.02403e+08	5.45647e+08	1.8499e+08	2.61778e+08	2.45208e+08	1.27585e+08	1.14723e+08	1.26294e+08	7.47985e+08	7.42209e+08	7.46273e+08
M183T368	Mannitol	Organooxygen compounds	Carbohydrates and carbohydrate conjugates	Sugar alcohols	HMDB0000765	182.985	367.9	182.079	0.878744	C6H14O6	[M+H]+	C00392	Carbohydrate metabolism; Membrane transport; Global and overview maps	69-65-8	BioDeepDB	2	pos	4.07313e+07	3.78654e+07	1.03523e+07	7.60908e+06	3.44941e+07	3.20816e+07	1.11033e+07	4.59013e+07	3.76384e+07	1.59697e+07	5.33613e+07	4.80829e+07	2.08971e+08	2.165e+08	2.54701e+08	9.08607e+07	8.8801e+07	8.70207e+07
M183T302	Sorbitol	Organooxygen compounds	Carbohydrates and carbohydrate conjugates	Sugar alcohols	HMDB0000247	182.985	301.9	182.079	0.0237491	C6H14O6	[M+H]+	C00794	Carbohydrate metabolism; Membrane transport; Global and overview maps	50-70-4	BioDeepDB	2	pos	3.50123e+07	3.02371e+07	7.22362e+06	2.32366e+07	9.94228e+06	3.48977e+07	5.99631e+07	3.74254e+07	3.91398e+07	4.92887e+07	1.0782e+08	1.09896e+08	1.39898e+07	1.42321e+07	1.37103e+07	1.38943e+07	1.26669e+07	2.63919e+07
M180T129	D-Glucose	Organooxygen compounds	Carbohydrates and carbohydrate conjugates	Hexoses	HMDB0000122	180.067	129.2	180.063	19.9926	C6H12O6	[M]-	C00031	Endocrine and metabolic disease; Membrane transport; Cell growth and death; Signal transduction; Digestive system; Endocrine system; Cancer: overview; Carbohydrate metabolism; Biosynthesis of other secondary metabolites; Cellular community - prokaryotes; Global and overview maps	50-99-7/50-99-7 2280-44-6/2280-44-6	MoNA	2	neg	2.18048e+07	1.4744e+07	2.35393e+07	2.73844e+07	1.49216e+07	2.94805e+07	3.5783e+07	3.45173e+07	3.96111e+07	2.27358e+07	2.24618e+07	2.23088e+07	4.17134e+06	947048	980264	2.60848e+07	3.2894e+07	3.3531e+07
M179T91	D-Fructose	Organooxygen compounds	Carbohydrates and carbohydrate conjugates	Hexose		179.056	90.7	180.063	1.54141	C6H12O6	[M-H]-	C00095	Endocrine and metabolic disease; Membrane transport; Sensory system; Digestive system; Carbohydrate metabolism; Global and overview maps	57-48-7	BioDeepDB	2	neg	8.5224e+08	1.79044e+09	6.53979e+08	7.21829e+08	4.36253e+08	8.39391e+08	2.20726e+09	6.8774e+08	6.0356e+08	1.14463e+09	7.45934e+08	5.44234e+08	2.28297e+09	1.84325e+09	1.49184e+09	6.69875e+08	7.66593e+08	3.06588e+09
M179T90	Gluconic acid	Organooxygen compounds	Carbohydrates and carbohydrate conjugates	Sugar acids and derivatives	HMDB0000625	179.055	90.2	196.058	4.13674	C6H12O7	[M+H-H2O]+	C00257	Carbohydrate metabolism; Global and overview maps	526-95-4	BioDeepDB	2	pos	4.52721e+07	4.95176e+07	5.70255e+07	5.00551e+07	5.04568e+07	5.08876e+07	1.04654e+07	8.12768e+06	1.09732e+07	969808	6.09808e+06	3.6357e+06	2.20007e+06	1.94205e+06	2.12409e+06	2.70537e+07	2.6914e+07	2.47698e+07
M179T143	D-Mannose	Organooxygen compounds	Carbohydrates and carbohydrate conjugates	Hexoses	HMDB0000169	179.054	143.4	180.063	7.68362	C6H12O6	[M-H]-	C00159	Membrane transport; Transport and catabolism; Carbohydrate metabolism; Immune system; Global and overview maps	3458-28-4 / 3458-28-4 31103-86-3 / 530-26-7	BioDeepDB	2	neg	1.83003e+07	1.83714e+07	2.10701e+07	9.18383e+07	1.32521e+07	3.12363e+07	8.8359e+07	9.4971e+07	8.86022e+07	1.84815e+07	1.04529e+07	1.12896e+07	7.44839e+06	4.53331e+07	2.60169e+06	8.60955e+07	8.0504e+07	6.73397e+07
M177T99_1	Gluconolactone	Organooxygen compounds	Carbohydrates and carbohydrate conjugates	Gluconolactones	HMDB0000150	177.041	99.1	178.048	0.994122	C6H10O6	[M-H]-	C00198	Carbohydrate metabolism; Global and overview maps	90-80-2	BioDeepDB	2	neg	3.04204e+07	5.14065e+07	4.18265e+07	4.97954e+07	5.00124e+07	5.69959e+07	6.57227e+07	6.06378e+07	6.20719e+07	5.63822e+07	1.81519e+07	1.3651e+07	1.77847e+08	1.24109e+08	1.65488e+08	7.02176e+07	5.95797e+07	7.97834e+07
M175T193	D-Glucuronic acid	Organooxygen compounds	Carbohydrates and carbohydrate conjugates	Glucuronic acid derivatives	HMDB0000127	175.025	192.7	194.043	5.65633	C6H10O7	[M-H2O-H]-	C00191	Carbohydrate metabolism; Global and overview maps	6556-12-3/528-16-5	BioDeepDB	2	neg	2.72507e+07	2.99673e+08	3.25321e+08	2.27287e+07	7.88571e+06	1.10813e+07	5.29616e+07	4.24916e+07	4.93687e+07	9.28644e+07	9.75275e+07	9.58132e+07	9.77978e+07	6.14292e+07	5.99562e+07	6.95072e+07	6.26488e+07	8.10963e+07
M173T81	Shikimic acid	Organooxygen compounds	Alcohols and polyols	Shikimic acids and derivatves	HMDB0003070	173.046	80.7	174.053	3.90647	C7H10O5	[M-H]-	C00493	Chemical structure transformation maps; Amino acid metabolism; Global and overview maps	138-59-0	BioDeepDB	2	neg	8.04952e+08	7.67625e+08	1.13022e+09	7.94859e+08	8.52316e+08	8.77038e+08	8.42351e+08	8.8661e+08	8.0012e+08	8.21954e+08	7.49185e+08	8.52432e+08	4.86788e+08	7.07118e+08	6.28372e+08	7.46525e+08	6.29062e+08	7.78872e+08
M165T652	Jasmone	Organooxygen compounds	Carbonyl compounds	Cyclic ketones	HMDB0035601	165.127	652.5	164.12	0.750935	C11H16O	[M+H]+	C08490		488-10-8	mzCloud	2	pos	2.05752e+07	2.39996e+07	2.80433e+07	2.01701e+07	3.11656e+07	2.29482e+07	7.44918e+06	6.19347e+06	1.40388e+07	3.55812e+06	4.30356e+06	3.74322e+06	4.08743e+07	4.30457e+07	4.45312e+07	8.61911e+06	1.34165e+07	6.30351e+06
M163T91	D-Psicose	Organooxygen compounds	Carbohydrates and carbohydrate conjugates	Monosaccharides	HMDB0250793	163.06	90.5	180.063	24.1261	C6H12O6	[M+H-H2O]+	C06468		551-68-8	BioDeepDB	2	pos	1.1904e+08	6.34696e+07	6.96904e+07	5.36421e+07	3.81527e+07	4.24782e+07	2.87363e+07	5.04238e+07	3.887e+07	8.3661e+07	7.13345e+07	1.24858e+08	6.53086e+07	5.6786e+07	1.08959e+07	1.72283e+08	1.81058e+08	2.32097e+08
M163T609_2	2-Deoxystreptamine	Organooxygen compounds	Alcohols and polyols	Aminocyclitols	HMDB0245101	163.112	609.2	162.1	0.00311891	C6H14N2O3	[M+H]+	C02627	Biosynthesis of other secondary metabolites; Global and overview maps	2037-48-1	BioDeepDB	2	pos	1.19541e+07	1.09775e+07	1.14512e+07	7.33124e+06	5.18875e+06	5.73129e+06	9.57589e+06	2.41386e+06	2.06461e+06	1.71528e+07	1.54588e+07	1.50819e+07	1.05689e+07	1.63258e+07	2.19812e+07	8.65804e+06	8.7872e+06	9.7545e+06
M163T166	Alpha-D-Glucose	Organooxygen compounds	Carbohydrates and carbohydrate conjugates	Hexoses	HMDB0003345	163.06	166.5	180.063	3.67963	C6H12O6	[M+H-H2O]+	C00267	Carbohydrate metabolism; Chemical structure transformation maps; Global and overview maps; Excretory system	492-62-6	BioDeepDB	2	pos	1.12405e+07	4.58907e+07	3.98096e+07	1.02961e+07	2.73855e+06	2.71386e+06	1.26381e+06	1.48653e+06	1.70725e+06	7.52453e+06	1.40094e+07	8.20007e+06	1.39285e+06	1.35689e+06	1.79443e+06	1.03579e+07	1.07498e+07	9.63947e+06
M161T91	D-Galactose	Organooxygen compounds	Carbohydrates and carbohydrate conjugates	Hexoses	HMDB0000143	161.045	90.7	180.063	0.683039	C6H12O6	[M-H2O-H]-	C00124	Membrane transport; Digestive system; Carbohydrate metabolism; Cell motility; Global and overview maps	59-23-4 10257-28-0 / 10257-28-0 / 59-23-4	BioDeepDB	2	neg	1.2948e+09	1.21283e+09	1.40653e+09	7.47368e+08	1.05438e+09	9.06383e+08	1.40754e+08	1.08027e+08	1.52976e+08	4.99972e+08	4.79831e+08	4.30725e+08	3.72697e+08	3.7221e+08	3.16834e+08	2.05823e+08	1.42896e+08	2.03569e+08
M155T447	2,3-Butanediol	Organooxygen compounds	Alcohols and polyols	1,2-diols	HMDB0003156	155.107	447	154.012	0.614339	C4H10O2S2	[M+H]+	C00265		513-85-9 / 3483-12-3	BioDeepDB	2	pos	1.90642e+06	2.08486e+06	1.96095e+06	2.04214e+06	5.27458e+06	1.52598e+06	6.56703e+06	5.6375e+06	5.30155e+06	1.00374e+06	905171	1.04393e+06	2.25865e+06	2.15477e+06	2.12882e+06	7.23081e+06	8.07187e+06	8.17934e+06
M153T95	D-Arabitol	Organooxygen compounds	Carbohydrates and carbohydrate conjugates	Sugar alcohols	HMDB0000568	153.076	94.5	152.069	1.14976	C5H12O5	[M+H]+	C01904	Carbohydrate metabolism; Global and overview maps	488-82-4	BioDeepDB	2	pos	7.22835e+07	6.18049e+07	2.18341e+07	5.63602e+07	1.34664e+07	6.28262e+07	6.98208e+07	7.46363e+07	9.71724e+07	4.40665e+07	2.01648e+08	1.90034e+08	2.68432e+07	1.73893e+07	1.48445e+07	2.44079e+08	2.13935e+08	1.14836e+08
M151T71	D-Ribose	Organooxygen compounds	Carbohydrates and carbohydrate conjugates	Pentoses	HMDB0000283	151.035	70.5	150.053	2.97033	C5H10O5	[M+H]+	C00121	Carbohydrate metabolism; Membrane transport; Global and overview maps; Cell motility	613-83-2 / 50-69-1	BioDeepDB	2	pos	3.00898e+09	2.96081e+09	2.91865e+09	2.95848e+09	2.71701e+09	2.81643e+09	2.83689e+09	2.49129e+09	2.73403e+09	3.12351e+09	3.00879e+09	3.00212e+09	2.7214e+09	2.92995e+09	2.92113e+09	2.80432e+09	2.44465e+09	2.76669e+09
M149T91	D-Xylose	Organooxygen compounds	Carbohydrates and carbohydrate conjugates	Pentoses	HMDB0000098	149.046	91.2	150.053	3.86458	C5H10O5	[M-H]-	C00181	Carbohydrate metabolism; Membrane transport; Global and overview maps	58-86-6	BioDeepDB	2	neg	6.34424e+08	6.92662e+08	1.54887e+08	1.23063e+08	1.40742e+08	4.12009e+08	8.40826e+08	3.22221e+08	2.95924e+08	5.7303e+08	3.63554e+08	4.83719e+08	3.80397e+07	3.68283e+07	4.0577e+07	8.34313e+08	8.69744e+08	8.06795e+08
M149T74	Tartaric acid	Organooxygen compounds	Carbohydrates and carbohydrate conjugates	Sugar acids and derivatives	HMDB0000956	149.01	73.8	150.016	3.86552	C4H6O6	[M-H]-	C00898	Carbohydrate metabolism; Global and overview maps	87-69-4 / 526-83-0	BioDeepDB	2	neg	2.16482e+08	2.07298e+08	1.55475e+08	9.99109e+07	2.76032e+07	7.25264e+07	1.52005e+07	1.63025e+07	1.71908e+08	5.2805e+07	7.49267e+07	6.76415e+07	1.1085e+07	6.94803e+06	3.24914e+06	3.62742e+07	9.72313e+07	1.12392e+08
M139T481	Gentisate aldehyde	Organooxygen compounds	Carbonyl compounds	Hydroxybenzaldehydes	HMDB0004062	139.038	481	138.032	9.8966	C7H6O3	[M+H]+	C05585	Amino acid metabolism; Global and overview maps	1194-98-5	BioDeepDB	2	pos	1.10282e+08	1.01204e+08	1.08728e+08	5.98601e+07	7.2769e+07	6.47178e+07	2.77046e+07	2.65866e+07	2.68353e+07	2.56597e+07	2.18905e+07	3.06043e+07	8.47416e+07	5.95326e+07	7.26946e+07	2.84526e+07	2.9539e+07	3.37148e+07
M136T81	Threonic acid	Organooxygen compounds	Carbohydrates and carbohydrate conjugates	Sugar acids and derivatives	HMDB0000943	136.034	81.3	136.037	27.1992	C4H8O5	[M]-	C01620	Carbohydrate metabolism; Global and overview maps	3909-12-4/7306-96-9/70753-61-6	BioDeepDB	2	neg	2.04916e+08	1.97479e+08	1.21876e+08	2.18222e+08	2.29743e+08	2.17406e+08	1.84508e+08	1.67682e+08	3.21572e+08	2.45281e+08	3.23775e+08	2.90388e+08	2.21482e+08	9.01195e+07	9.3022e+07	9.05403e+07	2.84034e+08	9.60697e+07
M135T95	Deoxyribose	Organooxygen compounds	Carbohydrates and carbohydrate conjugates	Pentoses	HMDB0003224	135.065	94.5	134.058	0.177692	C5H10O4	[M+H]+	C01801	Carbohydrate metabolism; Global and overview maps	533-67-5	BioDeepDB	2	pos	1.65881e+07	1.79645e+07	2.21439e+07	1.44909e+07	1.78649e+07	1.56106e+07	1.37958e+07	1.44e+07	1.49922e+07	1.10289e+06	1.4306e+06	1.5787e+06	152372	218102	222042	2.2983e+07	2.50043e+07	2.07792e+07
M133T90	L-Ribulose	Organooxygen compounds	Carbohydrates and carbohydrate conjugates	Pentoses	HMDB0003371	133.05	90	150.053	0.0553168	C5H10O5	[M+H-H2O]+	C00310	Carbohydrate metabolism; Global and overview maps	2042-27-5 / 551-84-8	BioDeepDB	2	pos	9.95485e+06	1.12578e+07	1.08892e+07	6.59976e+06	5.54691e+06	6.06232e+06	7.07448e+07	7.00519e+07	7.84796e+07	1.19368e+07	1.40557e+07	9.85545e+06	1.89867e+07	1.12792e+07	2.07664e+07	5.77002e+07	1.46331e+08	1.2512e+08
M133T87	D-Xylitol	Organooxygen compounds	Carbohydrates and carbohydrate conjugates	Sugar alcohols	HMDB0002917	133.051	86.9	152.069	7.44075	C5H12O5	[M-H2O-H]-	C00379	Carbohydrate metabolism; Membrane transport; Global and overview maps	87-99-0	MoNA	2	neg	4.78372e+07	4.45592e+07	4.8395e+07	3.39742e+07	4.60993e+07	3.72363e+07	1.37988e+07	7.65247e+06	8.80932e+06	1.53434e+07	1.10657e+07	2.29575e+07	1.6471e+07	2.08556e+07	5.0163e+07	1.73276e+07	1.28976e+07	4.64205e+07
M124T838	3-Hydroxybenzyl alcohol glucoside	Organooxygen compounds	Carbohydrates and carbohydrate conjugates	O-glycosyl compounds	HMDB0038331	124.087	838.3	124.052	3.41622	C7H8O2	[M]+	C03351	Xenobiotics biodegradation and metabolism; Global and overview maps	143995-98-6 / 620-24-6	BioDeepDB	2	pos	2.74317e+06	2.53765e+06	3.72637e+06	3.57974e+06	3.8405e+06	4.23051e+06	8.11704e+06	7.81283e+06	1.27617e+07	1.00214e+07	9.21561e+06	1.24081e+07	1.10764e+07	1.27403e+07	1.13971e+07	1.03134e+07	1.60077e+07	1.37696e+07
M123T96	Erythritol	Organooxygen compounds	Carbohydrates and carbohydrate conjugates	Sugar alcohols	HMDB0002994	123.065	96.3	122.058	0.322396	C4H10O4	[M+H]+	C00503	Membrane transport	149-32-6	BioDeepDB	2	pos	3.27813e+06	3.72024e+06	4.60352e+06	8.1003e+06	6.94938e+06	7.19483e+06	8.07237e+06	8.27058e+06	7.18375e+06	1.80126e+07	1.76065e+07	1.90189e+07	2.9681e+07	2.76871e+07	3.56586e+07	4.19866e+06	3.66172e+06	5.69592e+06
M123T197	4-Hydroxybenzaldehyde	Organooxygen compounds	Carbonyl compounds	Hydroxybenzaldehydes	HMDB0011718	123.044	196.6	122.037	1.00777	C7H6O2	[M+H]+	C00633	Chemical structure transformation maps; Xenobiotics biodegradation and metabolism; Global and overview maps	123-08-0	mzCloud	2	pos	8.27947e+06	8.33891e+06	9.85014e+06	1.02637e+07	1.15887e+07	1.06297e+07	1.81798e+07	1.7077e+07	1.96848e+07	2.62643e+06	4.49589e+06	4.27249e+06	85673	66481.6	71661.9	2.14296e+07	2.20115e+07	1.95066e+07
M119T90	L-Erythrulose	Organooxygen compounds	Carbohydrates and carbohydrate conjugates	Monosaccharides	HMDB0006293	119.035	89.9	120.042	0.638467	C4H8O4	[M-H]-	C02045		533-50-6/496-55-9	BioDeepDB	2	neg	1.11401e+07	6.2926e+07	8.87692e+07	1.69083e+08	2.94209e+08	2.0916e+08	6.17404e+08	5.74304e+08	6.15575e+08	4.94589e+06	2.92672e+07	1.83607e+07	593953	435961	3.42624e+07	3.02432e+08	3.61329e+08	3.17001e+08
M114T175	2-Heptanone	Organooxygen compounds	Carbonyl compounds	Ketones	HMDB0003671	113.964	174.6	114.105	2.47121	C7H14O	[M]+	C08380		110-43-0	BioDeepDB	2	pos	1.24365e+08	1.19236e+08	1.52327e+08	1.67212e+08	1.84491e+08	1.69216e+08	2.11213e+08	1.88711e+08	1.84126e+08	3.57559e+08	2.98401e+08	2.75846e+08	3.18123e+07	1.65217e+07	4.3617e+08	2.4264e+08	2.46737e+08	2.7836e+08
M105T81	Glyceric acid	Organooxygen compounds	Carbohydrates and carbohydrate conjugates	Sugar acids and derivatives	HMDB0000139	105.02	81.3	106.027	2.62808	C3H6O4	[M-H]-	C00258	Carbohydrate metabolism; Lipid metabolism; Amino acid metabolism; Energy metabolism; Global and overview maps	473-81-4	BioDeepDB	2	neg	2.15592e+08	2.02001e+08	2.16771e+08	2.03484e+08	2.04454e+08	1.76846e+08	6.82433e+07	4.99672e+07	7.73504e+07	3.86173e+07	4.61526e+07	5.38288e+07	8.46525e+06	9.52262e+06	8.40555e+06	2.80821e+08	2.61309e+08	2.60716e+08
M421T282	2-Sulfotrehalose	Organooxygen compound	Carbohydrate sulfate	Oligosaccharide sulfate		421.061	282.2	422.073	10.9817	C12H22O14S	[M-H]-	C20985			MetaDNA	2	neg	1.77729e+07	1.99675e+07	1.7132e+07	6.08911e+06	6.40448e+06	6.00617e+06	1.2748e+06	658383	1.26527e+06	1.27011e+06	1.01954e+06	1.31015e+06	1.36784e+06	1.84101e+06	1.72798e+06	2.16556e+06	2.25508e+06	2.30682e+06
M190T569	4-Methoxy-2,2'-bipyrrole-5-carbaldehyde	Organooxygen compound	Ether	Aromatic ether		190.086	568.6	190.074	2.77706	C10H10N2O2	[M]+	C21570	Biosynthesis of other secondary metabolites; Global and overview maps	10476-41-2	BioDeepDB	2	pos	9.91189e+06	8.14664e+06	8.04083e+06	8.59335e+06	9.80636e+06	8.81364e+06	1.07942e+07	1.00565e+07	1.02167e+07	6.47996e+06	8.48335e+06	8.34053e+06	5.43433e+06	3.73705e+06	4.27764e+06	1.48391e+07	1.45086e+07	1.55384e+07
M175T572	3-Dehydro-scyllo-inosose	Organooxygen compound	Carbonyl compounds	Ketone		175.025	571.8	176.032	2.71961	C6H8O6	[M-H]-	C21643	Carbohydrate metabolism; Global and overview maps		MetaDNA	2	neg	2.43748e+07	9.99176e+07	1.34364e+08	3.0903e+07	4.32096e+07	3.58879e+07	2.911e+07	3.34994e+06	1.24932e+07	2.99605e+06	2.89936e+06	2.50972e+06	1.00375e+06	1.17558e+06	1.23564e+06	7.38549e+06	4.3286e+06	1.27888e+07
M226T696	Porphobilinogen	Organonitrogen compounds	Amines	Aralkylamines	HMDB0000245	226.18	695.6	226.095	1.24218	C10H14N2O4	[M]+	C00931	Metabolism of cofactors and vitamins; Global and overview maps	487-90-1	BioDeepDB	2	pos	7.71928e+06	5.97963e+06	8.24614e+06	5.55878e+07	5.11143e+07	3.52876e+07	1.19335e+08	9.5529e+07	9.28007e+07	2.50603e+07	3.42586e+07	3.16666e+07	5.07275e+06	5.00024e+06	4.32256e+06	1.00734e+08	1.22632e+08	5.1502e+07
M184T86	Phosphorylcholine	Organonitrogen compounds	Quaternary ammonium salts	Phosphocholines	HMDB0001565	184.073	86.2	184.074	0.00581795	C5H15NO4P	[M+H]+	C00588	Lipid metabolism; Cancer: overview; Global and overview maps	3616-04-4 / 107-73-3	BioDeepDB	2	pos	1.01448e+08	1.09257e+08	1.0112e+08	4.5116e+07	6.51062e+07	5.04024e+07	6.43948e+06	2.17976e+07	3.63917e+07	2.88791e+06	3.27306e+06	7.39623e+06	1.02614e+07	4.34899e+06	5.38859e+06	2.95177e+07	3.04573e+07	2.67252e+07
M101T100	Triethylamine	Organonitrogen compounds	Amines	Tertiary amines	HMDB0032539	101.059	100	101.12	4.16848	C6H15N	[M]+	C14691		121-44-8	BioDeepDB	2	pos	5.74716e+07	7.47228e+07	2.67787e+07	6.46069e+07	1.40162e+07	4.30734e+07	1.59611e+07	1.86723e+07	5.1312e+06	4.69562e+07	2.50501e+07	1.87193e+07	8.13437e+07	4.55716e+07	3.26085e+07	7.7802e+07	3.97787e+07	1.37003e+07
M611T376_3	Glutathione amide disulfide	Organonitrogen compounds	Organonitrogen compounds	Glutathione derivative		611.148	375.7	610.184	11.915	C20H34N8O10S2	[M+H]+	C19690			BioDeepDB	2	pos	2.94321e+07	2.17312e+07	2.1904e+07	2.94208e+07	3.88122e+07	8.73876e+06	4.66164e+07	3.38593e+07	3.31596e+07	7.82581e+08	6.64457e+08	6.11823e+08	8.81121e+07	1.38654e+08	1.12122e+08	2.02776e+08	1.39211e+08	2.46658e+08
M318T769	Phytosphingosine	Organonitrogen compounds	Organonitrogen compounds	Amines	HMDB0004610	318.299	768.7	317.293	3.9903	C18H39NO3	[M+H]+	C12144	Lipid metabolism; Global and overview maps	554-62-1	MoNA	2	pos	3.75161e+07	8.67376e+07	4.58449e+07	1.39486e+08	8.87278e+07	8.42293e+07	2.41294e+08	6.2653e+07	7.76223e+07	1.17811e+08	1.291e+08	1.15938e+08	1.28893e+06	1.33443e+08	1.33145e+08	9.71285e+07	9.13551e+07	3.64687e+07
M302T790	Sphinganine	Organonitrogen compounds	Organonitrogen compounds	Amines	HMDB0000269	302.305	790.1	301.298	0.912985	C18H39NO2	[M+H]+	C00836	Lipid metabolism; Signal transduction; Global and overview maps	764-22-7	BioDeepDB	2	pos	2.70768e+07	7.99623e+06	1.24376e+07	7.50473e+07	6.47279e+07	5.87044e+07	1.4539e+08	1.57776e+08	8.96955e+07	4.52257e+07	5.32847e+07	3.45615e+07	1.75574e+07	2.53667e+07	1.61001e+07	1.14398e+08	7.44617e+07	1.16183e+08
M300T781	Sphingosine	Organonitrogen compounds	Amines	1,2-aminoalcohols	HMDB0000252	300.289	780.5	299.282	0.919113	C18H37NO2	[M+H]+	C00319	Lipid metabolism; Cell growth and death; Signal transduction; Global and overview maps	123-78-4	BioDeepDB	2	pos	3.99125e+06	4.48222e+06	6.51196e+06	2.70387e+07	8.06784e+06	7.98969e+06	2.09526e+07	2.07902e+07	1.61023e+07	9.98552e+06	1.1408e+07	1.22428e+07	1.66458e+06	2.19247e+06	1.97152e+06	5.59279e+07	3.46068e+07	1.64545e+07
M221T358	1D-1-Guanidino-3-amino-1,3-dideoxy-scyllo-inositol	Organonitrogen compounds	Guanidines	Guanidines		221.121	358.2	220.117	0.487903	C7H16N4O4	[M+H]+	C01298	Biosynthesis of other secondary metabolites; Global and overview maps		BioDeepDB	2	pos	1.21631e+07	9.1296e+07	4.87582e+07	8.12624e+06	8.20379e+06	7.32162e+06	1.92522e+07	1.68132e+07	1.08255e+07	1.23238e+07	2.94456e+07	1.11117e+07	2.92263e+08	3.28453e+08	3.12675e+08	5.35072e+07	2.83871e+07	1.93103e+07
M162T89	L-Carnitine	Organonitrogen compounds	Quaternary ammonium salts	Carnitines	HMDB0000062	162.112	89.3	161.105	0.0528475	C7H15NO3	[M+H]+	C00318	Environmental adaptation; Digestive system	541-15-1	BioDeepDB	2	pos	1.8498e+08	2.21223e+08	1.99005e+08	6.20279e+07	9.32192e+07	9.10283e+07	9.51331e+08	8.57681e+08	7.8613e+08	2.83579e+08	7.3711e+07	2.29648e+08	3.06445e+07	3.07268e+07	2.38724e+07	6.56571e+08	5.68056e+08	7.6025e+08
M160T95	1-Amino-1-deoxy-scyllo-inositol	Organonitrogen compounds	Alcohols and polyols	Alcohols and polyols		160.062	95.2	179.079	5.56038	C6H13NO5	[M-H2O-H]-	C01214	Biosynthesis of other secondary metabolites; Global and overview maps		MetaDNA	2	neg	3.01392e+07	2.02682e+07	3.23691e+07	4.84319e+07	4.42251e+07	5.38055e+07	2.26105e+07	2.83294e+07	2.67399e+07	5.69794e+06	6.5297e+06	9.05493e+06	555853	1.24259e+06	962585	2.06807e+07	1.71703e+07	2.33928e+07
M146T394	Acetylcholine	Organonitrogen compounds	Quaternary ammonium salts	Acyl cholines	HMDB0000895	146.118	393.8	146.118	0.000135631	C7H16NO2	[M+H]+	C01996	Nervous system; Signal transduction; Sensory system; Endocrine system; Digestive system; Lipid metabolism; Neurodegenerative disease; Signaling molecules and interaction; Substance dependence; Cell motility	51-84-3	BioDeepDB	2	pos	9.32536e+06	2.3274e+06	3.99685e+06	1.15509e+07	1.04084e+07	1.09138e+07	2.00504e+07	2.0542e+07	2.37615e+07	1.03359e+07	1.05121e+07	1.10174e+07	4.50245e+06	4.31837e+06	4.49538e+06	1.59204e+07	1.62894e+07	1.68593e+07
M144T207	Spermidine	Organonitrogen compounds	Amines	Dialkylamines	HMDB0001257	143.916	206.6	145.158	11.073	C7H19N3	[M-H]-	C00315	Membrane transport; Metabolism of other amino acids; Digestive system; Biosynthesis of other secondary metabolites; Metabolism of terpenoids and polyketides; Amino acid metabolism; Global and overview maps	124-20-9	BioDeepDB	2	neg	778912	1.13336e+06	932606	4.28469e+06	1.18999e+06	7.85876e+06	1.44583e+06	1.34666e+07	6.20017e+06	4.77837e+06	4.83126e+06	1.28793e+06	17131	119984	17326.5	581369	663052	1.25136e+06
M131T76_1	Agmatine	Organonitrogen compounds	Guanidines	Guanidines	HMDB0001432	131.129	76.4	130.122	0.0117828	C5H14N4	[M+H]+	C00179	Amino acid metabolism; Global and overview maps	306-60-5	BioDeepDB	2	pos	727852	973248	1.12104e+06	1.40075e+06	1.91558e+06	1.68726e+06	2.39825e+06	2.23856e+06	2.33842e+06	5.95743e+06	6.79405e+06	6.32209e+06	7.45237e+06	7.58267e+06	9.24341e+06	4.48833e+06	4.43266e+06	4.81874e+06
M104T159	Choline	Organonitrogen compounds	Quaternary ammonium salts	Cholines	HMDB0000097	104.107	158.7	104.108	1.56852	C5H14NO	[M+H]+	C00114	Cancer: overview; Membrane transport; Nervous system; Digestive system; Lipid metabolism; Amino acid metabolism; Global and overview maps	62-49-7	BioDeepDB	2	pos	3.97001e+06	4.09113e+06	4.57508e+06	3.44141e+06	3.31622e+06	3.22492e+06	6.87341e+06	5.75787e+06	4.92163e+06	4.15756e+07	4.28441e+07	3.49477e+07	1.15753e+07	1.5198e+07	1.09085e+07	1.38588e+07	1.18491e+07	1.27076e+07
M100T515	Cyclohexylamine	Organonitrogen compounds	Cyclohexylamines	Cyclohexylamines	HMDB0031404	100.112	514.8	99.1048	5.74775	C6H13N	[M+H]+	C00571	Xenobiotics biodegradation and metabolism; Global and overview maps	108-91-8	MoNA	2	pos	3.26124e+07	2.24173e+07	6.89316e+07	1.39971e+08	4.41908e+07	6.45114e+07	1.98753e+08	1.31165e+08	1.61125e+08	8.81471e+07	7.33274e+07	6.84216e+07	1.38763e+07	1.40517e+07	1.37049e+07	2.27082e+07	6.33762e+07	1.74575e+07
M175T82	Ascorbate	Organoheterocyclic compounds-Dihydrofurans	Furanones	Butenolides		175.025	82	176.032	2.71961	C6H8O6	[M-H]-	C00072	Membrane transport; Metabolism of other amino acids; Signal transduction; Digestive system; Carbohydrate metabolism; Global and overview maps	50-81-7	BioDeepDB	2	neg	4.7446e+08	6.64921e+08	7.61007e+08	4.13872e+08	7.08607e+08	5.19092e+08	1.75604e+08	1.48252e+08	2.19205e+08	2.48173e+07	2.64516e+07	2.38646e+07	1.48833e+07	1.46981e+07	1.36422e+07	2.49139e+07	2.01869e+07	2.64055e+07
M219T181	4-Amino-2-methyl-5-(phosphooxymethyl)pyrimidine	Organoheterocyclic compounds- Diazines	Pyrimidines and pyrimidine derivatives	Pyrimidines and pyrimidine derivatives		219.05	180.7	219.041	1.76842	C6H10N3O4P	[M]+	C04556	Metabolism of cofactors and vitamins; Global and overview maps	945-94-8	BioDeepDB	2	pos	2.00856e+07	6.12204e+06	1.02711e+07	1.06806e+08	8.10776e+07	9.27194e+07	2.05893e+08	1.80229e+08	1.69645e+08	2.20468e+07	4.52176e+07	3.28007e+07	1.14816e+07	7.31654e+06	1.13387e+07	1.15809e+08	1.42296e+08	1.17691e+08
M474T379_2	Folinic acid	Organoheterocyclic compounds	Pteridines and derivatives	Pterins and derivatives	HMDB0001562	474.18	379.5	473.166	14.1297	C20H23N7O7	[M+H]+	C03479	Metabolism of cofactors and vitamins; Global and overview maps	58-05-9	BioDeepDB	2	pos	1.92738e+07	1.10259e+07	9.95606e+06	1.7552e+07	1.00222e+07	9.31468e+06	4.30053e+06	8.40442e+06	8.52014e+06	7.34843e+06	6.77298e+06	1.17945e+07	104515	73955.2	43147.1	1.11695e+07	1.69493e+07	1.85922e+07
M433T394	Halosulfuron-methyl	Organoheterocyclic compounds	Azoles	Pyrazoles	HMDB0034859	433.042	393.9	434.041	18.7049	C13H15ClN6O7S	[M-H]-	C18442		100784-20-1	BioDeepDB	2	neg	2.19479e+07	2.3749e+07	1.63254e+07	8.73864e+06	7.50544e+06	1.08922e+07	5.41809e+06	5.58362e+06	5.79322e+06	1.85507e+06	2.43374e+06	2.61427e+06	5.82949e+06	5.87175e+06	6.45521e+06	6.34844e+07	4.80336e+07	4.08475e+07
M381T89_1	Celecoxib	Organoheterocyclic compounds	Azoles	Pyrazoles	HMDB0005014	381.077	89.4	381.076	3.14897	C17H14F3N3O2S	[M]+	C07589		169590-42-5 / 184007-95-2	BioDeepDB	2	pos	9.64311e+08	9.2999e+08	7.92362e+08	1.59039e+08	3.03941e+08	2.77737e+08	9.29197e+07	2.13963e+08	1.66932e+08	8.9237e+07	9.3417e+07	1.04319e+08	5.90174e+09	3.48927e+09	2.7155e+09	7.05857e+08	7.65154e+08	5.25095e+08
M377T452_1	Riboflavin	Organoheterocyclic compounds	Pteridines and derivatives	Alloxazines and isoalloxazines	HMDB0000244	377.145	451.7	376.138	1.65757	C17H20N4O6	[M+H]+	C00255	Metabolism of cofactors and vitamins; Global and overview maps; Membrane transport; Digestive system	83-88-5	BioDeepDB	2	pos	4.64377e+07	4.98365e+07	3.65483e+07	7.05478e+07	8.12853e+06	8.51274e+06	2.93956e+07	2.54493e+07	2.70479e+07	1.00567e+07	1.31728e+07	1.26973e+07	2.41923e+06	1.88465e+07	2.00648e+07	1.4916e+07	2.36551e+07	1.62459e+07
M352T540	Lomefloxacin	Organoheterocyclic compounds	Lactams	Beta lactams	HMDB0015113	352.142	539.6	351.139	14.6986	C17H19F2N3O3	[M+H]+	C07078		98079-51-7	BioDeepDB	2	pos	9.48419e+06	2.99914e+06	6.35587e+06	2.91808e+07	1.94523e+07	2.89953e+07	1.79338e+07	1.40079e+07	1.45671e+07	1.76209e+06	1.66969e+06	2.41219e+06	1.52585e+06	1.79963e+06	2.32152e+06	9.86299e+06	1.64509e+07	1.24595e+07
M345T321_2	Thiamine monophosphate	Organoheterocyclic compounds	Diazines	Pyrimidines and pyrimidine derivatives	HMDB0002666	345.083	320.7	345.079	3.74751	C12H18N4O4PS	[M]+	C01081	Metabolism of cofactors and vitamins; Global and overview maps	495-23-8 / 532-40-1	BioDeepDB	2	pos	1.08389e+07	758117	6.49655e+06	2.24755e+07	5.06969e+06	1.37016e+07	799080	8.16905e+06	262681	1.08959e+07	7.63924e+06	5.61493e+06	5.54209e+07	6.14256e+07	5.29923e+07	7.34002e+07	6.6983e+07	6.71619e+07
M333T298	Norsanguinarine	Organoheterocyclic compounds	Quinolines and derivatives	Benzoquinolines	HMDB0030176	333.079	297.5	333.1	7.6104	C20H15NO4	[M]+	C05191	Biosynthesis of other secondary metabolites; Global and overview maps	522-30-5 / 3606-45-9	BioDeepDB	2	pos	1.23415e+08	2.02376e+07	9.5283e+07	4.85259e+07	4.43608e+07	5.06628e+07	1.96724e+07	1.63443e+07	1.56552e+07	1.26957e+07	1.40136e+07	1.28915e+07	7.11479e+06	2.22623e+06	1.98943e+06	9.57161e+07	3.67891e+07	3.79855e+07
M332T161_2	5'-O-beta-D-Glucosylpyridoxine	Organoheterocyclic compounds	Pyridines and derivatives	Pyridoxines	HMDB0246884	332.133	161	331.127	0.938325	C14H21NO8	[M+H]+	C03996		26545-80-2	BioDeepDB	2	pos	2.00962e+08	7.79559e+07	2.67152e+08	1.76228e+08	2.48213e+08	2.00329e+08	1.58505e+08	1.3471e+08	1.81442e+08	4.80941e+06	2.79579e+06	5.10988e+06	9.72055e+06	4.34103e+06	9.43525e+06	2.51613e+08	2.52332e+08	2.37168e+08
M319T323	Chlorpromazine	Organoheterocyclic compounds	Benzothiazines	Phenothiazines	HMDB0014620	319.1	323	318.096	0.363933	C17H19ClN2S	[M+H]+	C06906		50-53-3	BioDeepDB	2	pos	1.19869e+07	1.27712e+07	5.00819e+06	784975	1.17165e+06	2.46145e+06	1.00922e+06	664956	667055	718774	652553	759883	2.42707e+07	1.84911e+07	1.77727e+07	7.58482e+06	6.86835e+06	9.54156e+06
M298T188	Trimeprazine	Organoheterocyclic compounds	Benzothiazines	Phenothiazines	HMDB0015376	298.149	187.8	298.15	5.36645	C18H22N2S	[M]+	C07172		84-96-8	BioDeepDB	2	pos	1.59138e+07	9.07002e+06	8.37756e+06	1.59947e+07	4.28612e+06	1.11401e+07	1.55589e+07	1.90128e+07	8.42394e+06	1.38776e+07	1.13032e+07	1.12905e+07	6.39018e+06	7.65445e+06	5.85204e+06	2.00608e+07	1.47928e+07	2.22069e+07
M287T442	Oxazepam	Organoheterocyclic compounds	Benzodiazepines	1,4-benzodiazepines	HMDB0014980	287.055	442.3	286.051	10.7157	C15H11ClN2O2	[M+H]+	C07359		604-75-1	mzCloud	2	pos	2.47055e+08	1.44173e+08	2.06506e+08	2.88512e+08	1.86173e+08	2.51446e+08	7.48596e+08	6.77596e+08	1.46345e+08	8.20997e+07	3.06287e+08	2.97439e+08	3.78279e+06	3.27858e+06	3.48134e+06	8.69991e+07	8.7257e+07	3.33004e+08
M284T236	Promethazine	Organoheterocyclic compounds	Benzothiazines	Phenothiazines	HMDB0015202	284.133	236.2	284.135	4.92726	C17H20N2S	[M]+	C07404		60-87-7	BioDeepDB	2	pos	6.39359e+07	7.17289e+07	7.45869e+07	2.05951e+07	4.39047e+07	2.35921e+07	2.83437e+06	903881	1.33787e+06	258099	132327	369649	1.49155e+06	1.3011e+06	1.70442e+06	1.81228e+06	1.82927e+06	2.46395e+06
M261T537	Ropinirole	Organoheterocyclic compounds	Indoles and derivatives	Indolines	HMDB0014413	261.196	536.9	260.189	1.91427	C16H24N2O	[M+H]+	C07564		91374-21-9	BioDeepDB	2	pos	1.59039e+06	2.08387e+06	2.14306e+06	1.5693e+06	2.16111e+06	1.87282e+06	558121	503202	699375	517697	662509	535457	586985	691799	511639	1.04366e+06	897515	925256
M249T677	Citrinin	Organoheterocyclic compounds	Benzopyrans	Benzopyrans	HMDB0041857	249.077	677.3	250.084	1.81651	C13H14O5	[M-H]-	C16765		518-75-2	MoNA	2	neg	1.03537e+06	1.15878e+06	3.30108e+06	5.37538e+06	3.3835e+06	4.24881e+06	1.34856e+06	1.00538e+06	756003	154322	277860	277966	5.98047e+06	4.12182e+06	8.22002e+06	1.74822e+06	1.34629e+06	2.93119e+06
M245T467_2	Biotin	Organoheterocyclic compounds	Biotin and derivatives	Biotin and derivatives	HMDB0000030	245.095	467	244.088	3.57413	C10H16N2O3S	[M+H]+	C00120	Metabolism of cofactors and vitamins; Global and overview maps; Membrane transport; Digestive system	58-85-5	BioDeepDB	2	pos	143365	881370	124041	1.61729e+06	1.87807e+06	1.35228e+06	4.79627e+06	5.08026e+06	4.80368e+06	779508	246714	935304	784079	510487	398887	2.78579e+06	2.66659e+06	3.15232e+06
M220T291	Cis-zeatin	Organoheterocyclic compounds	Imidazopyrimidines	Purines and purine derivatives	HMDB0012204	220.119	290.9	219.112	0.799567	C10H13N5O	[M+H]+	C00371	Chemical structure transformation maps; Signal transduction; Global and overview maps; Metabolism of terpenoids and polyketides	1637-39-4/32771-64-5	BioDeepDB	2	pos	1.50454e+06	1.44706e+06	3.26324e+06	4.3918e+06	1.12017e+07	5.97641e+06	5.9759e+06	2.81677e+06	7.27554e+06	460297	599710	510901	4.34093e+06	573116	620387	3.79512e+06	2.82031e+06	3.60524e+06
M219T198	8-Methoxykynurenate	Organoheterocyclic compounds	Quinolines and derivatives	Quinoline carboxylic acids	HMDB0060426	219.05	198.4	219.053	1.76842	C11H9NO4	[M]+	C05830	Amino acid metabolism	2929-14-8	BioDeepDB	2	pos	1.17107e+09	1.20696e+09	9.85953e+08	3.97e+08	4.3494e+08	4.49687e+08	7.36325e+07	2.47634e+08	1.0443e+08	8.8166e+07	1.14568e+08	1.32698e+08	9.73259e+07	1.07421e+08	6.8333e+07	1.82224e+08	2.78394e+08	3.24267e+08
M218T571	N-Acetylserotonin	Organoheterocyclic compounds	Indoles and derivatives	Hydroxyindoles	HMDB0001238	218.211	571	218.106	1.05286	C12H14N2O2	[M]+	C00978	Amino acid metabolism; Global and overview maps	1210-83-9	BioDeepDB	2	pos	16569.3	43810.5	48806.5	43009.8	47041.6	23277.9	134316	67861.5	114718	22869.9	59203.2	76817.3	2.97093e+08	2.87562e+08	3.11407e+08	3.93076e+06	509465	426652
M218T490	Glutethimide	Organoheterocyclic compounds	Piperidines	Phenylpiperidines	HMDB0015505	218.121	490.1	217.11	16.1562	C13H15NO2	[M+H]+	C07489		77-21-4	mzCloud	2	pos	3.38729e+06	1.98664e+06	3.00952e+06	1.1294e+06	1.80411e+06	1.65507e+06	737412	627066	652629	1.64289e+06	1.25166e+06	1.28213e+06	1.61726e+06	1.47384e+06	1.31336e+06	1.88013e+06	1.8341e+06	2.2313e+06
M217T364	2-Carboxy-2-hydroxy-8-carboxychromene	Organoheterocyclic compounds	Benzopyrans	1-benzopyrans		217.018	363.5	236.032	19.3075	C11H8O6	[M-H2O-H]-	C14094	Xenobiotics biodegradation and metabolism; Global and overview maps		MetaDNA	2	neg	157208	425942	146841	168581	27975.8	10517.7	96426	50528.4	45174.1	33673.3	61762.5	18113.7	2.35091e+07	1.4452e+07	1.25522e+07	3.20261e+06	3.66053e+06	2.8658e+06
M206T515	Indolelactic acid	Organoheterocyclic compounds	Indoles and derivatives	Indolyl carboxylic acids and derivatives	HMDB0000671	206.081	514.5	205.074	0.193001	C11H11NO3	[M+H]+	C02043		1821-52-9	BioDeepDB	2	pos	1.15131e+07	1.64151e+06	8.31971e+06	1.68781e+07	1.69915e+07	1.57886e+07	3.68161e+07	3.62016e+07	3.17252e+07	1.2129e+07	1.52122e+07	1.4479e+07	1.0581e+07	7.2813e+06	1.98947e+06	4.35222e+07	4.44126e+07	4.81739e+07
M204T326	Xanthurenic acid	Organoheterocyclic compounds	Quinolines and derivatives	Quinoline carboxylic acids	HMDB0000881	204.03	326.1	205.037	0.862617	C10H7NO4	[M-H]-	C02470	Amino acid metabolism	59-00-7	BioDeepDB	2	neg	9.39027e+06	3.74945e+07	2.67552e+07	3.33188e+07	2.61629e+07	3.58548e+07	2.34061e+07	2.52633e+07	2.51059e+07	3.33934e+07	2.10505e+07	7.96053e+06	7.58662e+06	8.81365e+06	1.66352e+07	8.63699e+06	5.53041e+06	2.58737e+07
M203T368	L-Tryptophan	Organic acids and derivatives	Carboxylic acids and derivatives	Amino acids, peptides, and analogues	HMDB0013609	203.083	367.5	204.09	1.85146	C11H12N2O2	[M-H]-	C00078	Cancer: overview; Nervous system; Digestive system; Development and regeneration; Biosynthesis of other secondary metabolites; Translation; Amino acid metabolism; Chemical structure transformation maps; Infectious disease: parasitic; Global and overview maps	153-94-6	BioDeepDB	2	neg	2.6746e+08	2.69999e+07	2.37013e+08	2.87243e+08	3.74704e+08	2.46028e+08	4.67908e+07	1.45926e+08	8.49322e+07	2.95449e+07	2.6554e+07	1.38654e+08	4.80712e+08	3.1546e+08	6.54876e+08	2.3794e+08	6.54034e+07	2.71536e+08
M203T107	Indolepyruvate	Organoheterocyclic compounds	Indoles and derivatives	Indolyl carboxylic acids and derivatives	HMDB0060484	203.055	106.6	203.058	16.2518	C11H9NO3	[M]+	C00331	Amino acid metabolism; Global and overview maps	35656-49-6 / 392-12-1	BioDeepDB	2	pos	4.58762e+07	2.49673e+07	2.25873e+07	2.82051e+07	5.72566e+07	2.87848e+07	6.36354e+07	5.13577e+07	6.71507e+07	5.20865e+07	4.76275e+07	4.26313e+07	5.70106e+07	2.87641e+07	6.08028e+07	2.4858e+07	2.32471e+07	2.73534e+07
M197T706	Cantharidin	Organoheterocyclic compounds	Furofurans	Furofurans	HMDB0249592	197.081	706.5	196.074	0.385629	C10H12O4	[M+H]+	C16778		56-25-7	mzCloud	2	pos	9.23865e+06	9.22949e+06	7.34725e+06	4.21264e+06	4.62719e+06	5.43895e+06	4.87274e+06	4.22674e+06	4.02976e+06	8.4468e+06	7.04693e+06	8.13214e+06	4.84539e+06	3.40781e+06	4.08517e+06	9.09076e+06	7.66258e+06	9.65684e+06
M195T754	Neocnidilide	Organoheterocyclic compounds	Isobenzofurans	Isobenzofurans	HMDB0034450	195.138	754.4	194.131	0.12299	C12H18O2	[M+H]+	C17002		4567-33-3	BioDeepDB	2	pos	2.87837e+07	4.13937e+07	2.81159e+07	2.4725e+07	1.99316e+07	2.754e+07	3.41494e+07	3.55573e+07	3.46928e+07	7.94338e+07	4.39825e+07	1.4019e+08	7.21128e+08	8.45093e+08	5.06056e+08	2.56615e+07	3.33454e+07	2.64865e+07
M194T350_2	3,4-Methylenedioxyamphetamine	Organoheterocyclic compounds	Benzodioxoles	Benzodioxoles	HMDB0041931	194.118	350.4	193.11	0.0122281	C11H15NO2	[M+H]+	C07577		4764-17-4 / 42542-10-9	BioDeepDB	2	pos	5.50944e+07	4.77697e+07	3.84424e+07	2.43907e+07	3.13199e+06	1.13526e+07	1.43689e+07	1.65567e+07	2.2256e+07	4.00709e+07	4.5712e+07	4.53667e+07	1.64507e+08	9.67817e+07	1.16782e+08	1.28481e+07	1.76454e+07	1.84912e+07
M193T564	Myristicin	Organoheterocyclic compounds	Benzodioxoles	Benzodioxoles	HMDB0035873	193.086	563.6	192.079	0.124297	C11H12O3	[M+H]+	C10480		607-91-0	BioDeepDB	2	pos	8.1628e+06	6.0486e+06	6.29892e+06	3.64395e+06	5.38678e+06	4.30834e+06	3.20263e+06	4.80895e+06	4.19186e+06	1.67597e+07	1.47644e+07	1.59849e+07	1.91213e+08	1.12151e+08	1.37357e+08	5.7543e+06	5.89942e+06	6.6197e+06
M190T342_1	Miglitol	Organoheterocyclic compounds	Piperidines	Piperidines	HMDB0014634	190.107	342.3	207.111	21.7456	C8H17NO5	[M+H-H2O]+	C07708		72432-03-2	BioDeepDB	2	pos	2.39047e+07	1.1554e+07	1.29376e+07	9.11822e+06	8.26724e+06	7.72091e+06	1.97566e+07	1.25942e+07	1.10454e+07	2.02009e+07	3.22339e+07	2.73574e+07	6.81412e+06	6.9279e+06	6.17985e+06	4.47393e+07	4.67787e+07	4.82603e+07
M188T687	Deethylatrazine	Organoheterocyclic compounds	Triazines	Aminotriazines	HMDB0033249	188.07	687.3	187.062	3.31791	C6H10ClN5	[M+H]+	C06559	Xenobiotics biodegradation and metabolism; Global and overview maps	6190-65-4	MoNA	2	pos	2.87076e+06	535276	1.61931e+06	1.61387e+06	1.82994e+06	1.67291e+06	1.57801e+06	798082	1.60394e+06	567426	569888	823488	424544	383067	415940	1.89844e+06	2.25757e+06	2.42644e+06
M182T338	4-Pyridoxic acid	Organoheterocyclic compounds	Pyridines and derivatives	Pyridinecarboxylic acids and derivatives	HMDB0000017	182.046	338.2	183.053	2.61472	C8H9NO4	[M-H]-	C00847	Metabolism of cofactors and vitamins; Global and overview maps	82-82-6	BioDeepDB	2	neg	1.24226e+08	5.74327e+07	1.03812e+08	1.02213e+08	2.90525e+08	1.14552e+08	3.56234e+07	1.37904e+07	2.93409e+07	3.82557e+06	4.29077e+06	1.5282e+06	3.13986e+07	2.81508e+07	992002	1.20622e+06	3.739e+07	2.51828e+06
M179T663	(Z)-4-Hydroxy-6-dodecenoic acid lactone	Organoheterocyclic compounds	Lactones	Gamma butyrolactones	HMDB0032331	179.07	663.2	178.048	0.829479	C6H10O6	[M+H]+	C03107		18679-18-0 / 1198-69-2	BioDeepDB	2	pos	7.49989e+06	8.5704e+06	7.48782e+06	2.591e+06	3.61828e+06	2.86295e+06	1.30431e+06	1.01465e+06	851320	1.41763e+06	1.45184e+06	398559	2.47271e+07	1.74777e+07	1.95413e+07	1.71454e+06	1.8106e+06	1.60876e+06
M177T313	Serotonin	Organoheterocyclic compounds	Indoles and derivatives	Tryptamines and derivatives	HMDB0000259	177.102	312.9	176.095	0.135515	C10H12N2O	[M+H]+	C00780	Nervous system; Signal transduction; Sensory system; Digestive system; Target-based classification: G protein-coupled receptors; Development and regeneration; Signaling molecules and interaction; Amino acid metabolism; Cellular community - eukaryotes; Chemical structure transformation maps; Global and overview maps	50-67-9	mzCloud	2	pos	4.57446e+06	6.9059e+06	1.2404e+07	7.84214e+06	1.37912e+07	9.37794e+06	4.1832e+06	2.14413e+06	6.13149e+06	7.68093e+06	6.92873e+06	7.45214e+06	1.54536e+07	1.39089e+07	1.43953e+07	1.56763e+06	1.19655e+06	2.2592e+06
M173T57	4-Quinolinecarboxylic acid	Organoheterocyclic compounds	Quinolines and derivatives	Quinoline carboxylic acids	HMDB0257047	172.958	56.6	173.048	2.02333	C10H7NO2	[M]+	C06414		486-74-8	BioDeepDB	2	pos	2.7677e+07	1.5503e+07	1.75301e+07	1.57691e+07	1.74537e+07	2.2455e+07	3.57929e+07	3.28216e+07	3.63214e+07	1.09089e+07	1.19275e+07	1.32693e+07	1.84427e+06	2.15049e+06	1.69031e+06	5.10911e+07	3.28941e+07	4.84809e+07
M173T101_1	Dehydroascorbate	Organoheterocyclic compounds	Lactones	Gamma butyrolactones	HMDB0001264	173.01	100.7	174.016	3.32929	C6H6O6	[M-H]-	C05422	Carbohydrate metabolism; Metabolism of other amino acids; Global and overview maps	490-83-5	BioDeepDB	2	neg	2.18087e+08	7.57615e+08	2.07011e+08	9.80717e+08	9.19531e+08	1.01742e+09	7.50769e+08	6.03096e+08	7.83868e+08	3.72973e+09	3.29047e+09	3.85676e+09	8.18112e+07	1.21884e+08	4.66798e+08	5.1412e+08	2.02575e+08	5.88808e+08
M172T342	N-Butyryl-L-homoserine lactone	Organic acids and derivatives	Carboxylic acids and derivatives	Amino acids, peptides, and analogues	HMDB0247190	172.097	342.3	171.089	0.517915	C8H13NO3	[M+H]+	C11837	Cellular community - prokaryotes	67605-85-0	BioDeepDB	2	pos	1.66937e+06	1.3069e+06	1.3425e+06	430786	430038	498179	161183	387059	395372	9.1374e+06	6.14503e+06	1.13378e+07	1.02319e+07	8.72089e+06	7.81906e+06	3.08976e+06	609693	3.98708e+06
M170T158	Pyridoxine	Organoheterocyclic compounds	Pyridines and derivatives	Pyridoxines	HMDB0000239	170.081	157.7	169.074	0.00349086	C8H11NO3	[M+H]+	C00314	Metabolism of cofactors and vitamins; Global and overview maps	65-23-6	BioDeepDB	2	pos	1.42448e+08	1.59542e+08	1.5801e+08	7.76663e+07	9.69731e+07	8.38497e+07	3.75617e+07	3.86517e+07	4.50549e+07	1.40014e+07	1.70913e+07	1.62807e+07	6.03058e+06	7.67441e+06	8.55805e+06	7.45821e+07	7.39459e+07	7.2976e+07
M169T146	Uric acid	Organoheterocyclic compounds	Imidazopyrimidines	Purines and purine derivatives	HMDB0000289	169.036	145.7	168.028	0.44961	C5H4N4O3	[M+H]+	C00366	Global and overview maps; Nucleotide metabolism; Digestive system	69-93-2	MoNA	2	pos	6.4981e+06	7.25851e+06	6.90822e+06	3.54508e+06	4.68133e+06	4.12672e+06	1.76136e+06	1.80112e+06	2.02385e+06	6.78129e+06	6.1502e+06	5.9647e+06	80461.4	77693.5	83723.4	1.42371e+06	1.23742e+06	1.45095e+06
M167T607	6-Methylmercaptopurine	Organoheterocyclic compounds	Imidazopyrimidines	Purines and purine derivatives	HMDB0060412	167.036	607.2	166.031	17.8166	C6H6N4S	[M+H]+	C16614	Xenobiotics biodegradation and metabolism	50-66-8	BioDeepDB	2	pos	2.77412e+07	2.90201e+07	4.26857e+07	4.65404e+07	6.97389e+07	6.287e+07	3.921e+07	3.4985e+07	3.83453e+07	2.69794e+07	2.63109e+07	2.38433e+07	1.16644e+08	1.22779e+08	1.24518e+08	1.03917e+08	1.16759e+08	1.10579e+08
M167T592	Cyromazine	Organoheterocyclic compounds	Triazines	Aminotriazines	HMDB0029862	167.107	591.8	166.097	16.8994	C6H10N6	[M+H]+	C14147	Xenobiotics biodegradation and metabolism; Global and overview maps	66215-27-8	MoNA	2	pos	1.7e+07	1.22656e+07	1.06495e+07	5.65813e+06	2.74449e+06	3.85228e+06	4.69287e+06	2.23554e+06	3.79792e+06	7.88102e+06	3.86472e+06	9.4274e+06	73604.5	62337.3	56133.9	1.00835e+07	6.63596e+06	9.52442e+06
M166T97	Thioguanine	Organoheterocyclic compounds	Imidazopyrimidines	Purines and purine derivatives	HMDB0014496	166.018	96.7	167.027	5.56565	C5H5N5S	[M-H]-	C07648	Xenobiotics biodegradation and metabolism	154-42-7	mzCloud	2	neg	6.79442e+07	6.53881e+07	8.00596e+07	7.12549e+07	9.19998e+07	8.75014e+07	3.47416e+07	2.99148e+07	3.52963e+07	1.70123e+07	2.55143e+07	2.30197e+07	1.42965e+06	1.41831e+06	1.27752e+06	1.61422e+07	1.28603e+07	1.46505e+07
M166T322	7-Methylguanine	Organoheterocyclic compounds	Imidazopyrimidines	Purines and purine derivatives	HMDB0000897	166.072	321.9	165.065	0.000989214	C6H7N5O	[M+H]+	C02242		578-76-7	BioDeepDB	2	pos	5.01887e+06	4.80582e+06	5.88034e+06	4.48167e+06	5.28318e+06	4.78066e+06	5.42061e+06	5.2967e+06	5.4332e+06	1.47161e+06	1.96934e+06	2.11727e+06	724500	721846	716103	1.02553e+07	9.47757e+06	9.18011e+06
M165T373	5-Oxo-1,2-campholide	Organoheterocyclic compounds	Lactones	Ketolactone		165.091	373.2	182.094	25.0407	C10H14O3	[M+H-H2O]+	C02952			BioDeepDB	2	pos	6.17727e+06	7.13295e+06	6.15069e+06	2.31785e+06	3.31322e+06	2.79923e+06	1.03091e+06	921102	1.37795e+06	227954	222025	267780	563891	547219	710889	1.46999e+06	1.53323e+06	1.36658e+06
M163T99	L-Rhamnono-1,4-lactone	Organoheterocyclic compounds	Lactones	Carbohydrate lactone		163.06	98.5	162.053	0.466086	C6H10O5	[M+H]+	C02991	Carbohydrate metabolism; Global and overview maps		BioDeepDB	2	pos	1.2247e+08	1.36355e+08	1.53217e+08	1.16006e+08	1.55295e+08	1.32696e+08	8.49452e+07	8.05813e+07	1.01836e+08	6.79636e+06	1.00804e+07	9.80883e+06	3.8386e+06	3.94497e+06	3.90007e+06	7.84978e+07	8.71999e+07	8.81731e+07
M163T567	Safrole	Organoheterocyclic compounds	Benzodioxoles	Benzodioxoles	HMDB0033591	163.076	567.2	162.068	1.98681	C10H10O2	[M+H]+	C10490		94-59-7	mzCloud	2	pos	1.97998e+07	1.8904e+07	1.41861e+07	1.14033e+07	1.21765e+07	1.40878e+07	1.00524e+07	1.16091e+07	1.3495e+07	4.12093e+07	3.22931e+07	2.10073e+07	1.13224e+07	3.55942e+06	1.17679e+07	7.77201e+06	4.38303e+06	4.99899e+06
M160T313	Indoleacetaldehyde	Organoheterocyclic compounds	Indoles and derivatives	Indoles	HMDB0001190	160.076	312.9	159.068	0.0117877	C10H9NO	[M+H]+	C00637	Amino acid metabolism; Global and overview maps	2591-98-2	BioDeepDB	2	pos	6.24252e+06	7.48648e+06	8.37906e+06	5.9509e+06	6.90877e+06	9.27464e+06	4.29219e+06	6.70503e+06	5.71936e+06	9.5826e+06	6.71715e+06	9.45058e+06	2.19596e+06	2.19155e+06	2.86442e+06	5.8014e+06	4.51e+06	5.75869e+06
M153T495	1,2-Epoxy-p-menth-8-ene	Organoheterocyclic compounds	Oxepanes	Oxepanes	HMDB0035158	153.127	494.8	152.12	0	C10H16O	[M+H]+	C07271	Metabolism of terpenoids and polyketides	1195-92-2	BioDeepDB	2	pos	2.61487e+08	2.66977e+08	2.7899e+08	3.07489e+07	3.51163e+07	5.95088e+07	2.34289e+08	2.15538e+08	1.45751e+08	1.97743e+08	2.52138e+08	2.72353e+08	1.09285e+09	9.75898e+07	5.93883e+08	1.62324e+08	1.42738e+08	1.48876e+08
M153T171	Xanthine	Organoheterocyclic compounds	Imidazopyrimidines	Purines and purine derivatives	HMDB0000292	153.041	170.7	152.033	0.986482	C5H4N4O2	[M+H]+	C00385	Chemical structure transformation maps; Biosynthesis of other secondary metabolites; Global and overview maps; Nucleotide metabolism	69-89-6	BioDeepDB	2	pos	3.16775e+07	2.75224e+07	3.61544e+07	1.89017e+07	1.26122e+07	1.17618e+07	7.46953e+06	6.88647e+06	6.69507e+06	3.71893e+06	2.98319e+06	3.44529e+06	2.48707e+06	1.77764e+06	3.20361e+06	2.99884e+07	4.39654e+06	4.2446e+06
M152T302	Guanine	Organoheterocyclic compounds	Imidazopyrimidines	Purines and purine derivatives	HMDB0000132	152.057	302.3	151.049	0.499814	C5H5N5O	[M+H]+	C00242	Global and overview maps; Nucleotide metabolism	73-40-5	mzCloud	2	pos	1.33628e+06	919698	8.031e+06	1.64296e+07	1.5533e+07	1.55102e+07	1.30587e+07	1.28629e+07	1.02455e+07	3.5605e+07	3.36654e+07	3.58753e+07	4.49639e+06	6.61317e+06	7.58625e+06	7.80839e+06	6.61062e+06	8.06641e+06
M151T368	Piperonal	Organoheterocyclic compounds	Benzodioxoles	Benzodioxoles	HMDB0032612	151.039	367.9	150.032	0.0757521	C8H6O3	[M+H]+	C10812		120-57-0	BioDeepDB	2	pos	3.4539e+07	2.75138e+07	3.11699e+07	4.71223e+07	4.13158e+07	4.60255e+07	5.14434e+07	5.13257e+07	5.21447e+07	4.07297e+07	4.021e+07	4.42449e+07	274245	463293	507489	3.23655e+07	3.48833e+07	4.07986e+07
M150T307	Pyridoxal	Organoheterocyclic compounds	Pyridines and derivatives	Pyridine carboxaldehydes	HMDB0001545	150.055	306.8	167.058	26.8835	C8H9NO3	[M+H-H2O]+	C00250	Metabolism of cofactors and vitamins; Global and overview maps; Digestive system	66-72-8	mzCloud	2	pos	5.36865e+06	2.55419e+07	5.93049e+06	4.57702e+06	5.92261e+06	5.12248e+06	2.68943e+07	4.38543e+06	3.36491e+07	2.94026e+07	6.44297e+06	6.99915e+06	1.61177e+07	3.64014e+06	6.74465e+06	3.817e+06	4.38503e+06	5.28418e+06
M144T428	Tryptophanol	Organoheterocyclic compounds	Indoles and derivatives	Indoles	HMDB0003447	144.081	427.9	161.084	28.6922	C10H11NO	[M+H-H2O]+	C00955	Amino acid metabolism	526-55-6	BioDeepDB	2	pos	8.04707e+07	1.4641e+08	1.28154e+08	1.52746e+08	6.36765e+07	1.53527e+08	1.27285e+08	1.39488e+08	1.25493e+08	6.22436e+07	5.75197e+07	6.14169e+07	1.03249e+08	1.86758e+08	1.00393e+08	2.55525e+08	1.07645e+08	1.29694e+08
M143T111	Kojic acid	Organoheterocyclic compounds	Pyrans	Pyranones and derivatives	HMDB0032923	143.034	111.1	142.027	0.699134	C6H6O4	[M+H]+	C14516		501-30-4	BioDeepDB	2	pos	1.47158e+08	1.41217e+08	1.88825e+08	1.04973e+08	1.49958e+08	1.41206e+08	1.0696e+08	1.09018e+07	4.70293e+07	8.4086e+07	8.28546e+07	4.06122e+07	7.56865e+07	6.50442e+07	6.87771e+07	6.43893e+07	6.65065e+07	4.7578e+07
M139T166	Urocanic acid	Organoheterocyclic compounds	Azoles	Imidazoles	HMDB0000301	139.05	165.8	138.043	0.1726	C6H6N2O2	[M+H]+	C00785	Amino acid metabolism; Global and overview maps	104-98-3	BioDeepDB	2	pos	5.0821e+06	648576	862893	459866	684705	515584	3.67107e+06	1.207e+06	4.77002e+06	3.37772e+07	3.46506e+07	3.6989e+07	353651	231024	199187	3.4487e+06	3.29512e+06	7.54443e+06
M138T620	3-Hydroxypicolinic acid	Organoheterocyclic compounds	Pyridines and derivatives	Pyridinecarboxylic acids and derivatives	HMDB0013188	138.02	620.1	139.027	2.89813	C6H5NO3	[M-H]-	C18620		874-24-8	BioDeepDB	2	neg	1.05988e+07	2.73343e+07	1.90847e+07	2.9379e+07	3.39435e+07	3.04643e+07	6.29776e+07	6.00939e+07	5.08973e+07	3.63266e+07	3.94493e+07	4.09993e+07	2.79694e+07	5.37483e+06	1.75207e+07	4.82847e+07	4.11073e+07	5.73286e+07
M137T287_1	Hypoxanthine	Organoheterocyclic compounds	Imidazopyrimidines	Purines and purine derivatives	HMDB0000157	137.046	287.3	136.038	1.28424	C5H4N4O	[M+H]+	C00262	Global and overview maps; Nucleotide metabolism	68-94-0	BioDeepDB	2	pos	3.1387e+07	3.60987e+07	2.83934e+07	1.74638e+07	1.81478e+07	1.77229e+07	8.11379e+06	6.90124e+06	8.13291e+06	5.05638e+06	3.88606e+06	1.00928e+07	1.25173e+07	1.17314e+07	1.26592e+07	1.05377e+07	9.16789e+06	2.3574e+07
M136T255	Adenine	Organoheterocyclic compounds	Imidazopyrimidines	Purines and purine derivatives	HMDB0000034	136.061	255.4	135.054	6.19996	C5H5N5	[M+H]+	C00147	Metabolism of terpenoids and polyketides; Global and overview maps; Nucleotide metabolism	73-24-5	BioDeepDB	2	pos	7.8141e+07	7.84968e+07	6.85407e+07	2.98232e+07	2.31322e+07	2.24037e+07	8.41946e+06	7.8322e+06	8.47777e+06	6.92205e+06	7.98475e+06	8.14006e+06	4.97778e+06	4.57549e+06	4.45453e+06	7.71891e+06	7.43295e+06	8.53182e+06
M132T769	(R)-Pantolactone	Organoheterocyclic compounds	Lactones	Gamma butyrolactones	HMDB0303902	131.533	768.7	130.063	1.51941	C6H10O3	[M+H]+	C01012		599-04-2	BioDeepDB	2	pos	5.81634e+06	5.60143e+06	5.35663e+06	5.76051e+06	1.26726e+06	1.55659e+06	2.41689e+06	1.80381e+06	2.89534e+06	7.66861e+06	7.57925e+06	8.84959e+06	8.09905e+06	4.34402e+06	3.87278e+06	7.01229e+06	5.62862e+06	6.34018e+06
M132T392	3-Methylindole	Organoheterocyclic compounds	Indoles and derivatives	Indoles	HMDB0000466	132.044	391.9	131.073	19.9682	C9H9N	[M+H]+	C08313	Amino acid metabolism	83-34-1	BioDeepDB	2	pos	1.3398e+07	1.40242e+07	1.15815e+07	4.28047e+06	5.68598e+06	4.80934e+06	175971	161274	1.04841e+06	172249	289105	318233	172808	211879	76687.8	9398.1	868645	7788.51
M129T540	Quinoline	Organoheterocyclic compounds	Quinolines and derivatives	Quinolines and derivatives	HMDB0033731	129.054	540.2	129.058	6.71159	C9H7N	[M]+	C06413		91-22-5	BioDeepDB	2	pos	1.70408e+07	1.01914e+07	1.14108e+07	7.33494e+06	1.05737e+07	7.23695e+06	1.06984e+06	1.06451e+06	1.0599e+06	1.2145e+06	1.14371e+06	1.23781e+06	1.27981e+07	8.57965e+06	9.28859e+06	1.46144e+06	1.40525e+06	1.49108e+06
M128T140	Dihydrothymine	Organoheterocyclic compounds	Diazines	Pyrimidines and pyrimidine derivatives	HMDB0000079	128.071	139.9	128.059	0.00877035	C5H8N2O2	[M]+	C00906		696-04-8	BioDeepDB	2	pos	2.36578e+07	1.02356e+07	1.91009e+07	1.63677e+07	9.56519e+06	1.00301e+07	2.23461e+07	2.26313e+07	2.3647e+07	2.64063e+07	2.41761e+07	1.08024e+07	3.69312e+07	3.60423e+07	2.0539e+07	2.29833e+07	1.46619e+07	4.83782e+06
M127T342	Melamine	Organoheterocyclic compounds	Triazines	1,3,5-triazines	HMDB0041922	127.075	342.1	126.065	18.8865	C3H6N6	[M+H]+	C08737	Xenobiotics biodegradation and metabolism; Global and overview maps	108-78-1	BioDeepDB	2	pos	2.01332e+07	1.99535e+07	2.11459e+07	1.22259e+07	1.36412e+07	1.16645e+07	8.72829e+06	9.0886e+06	7.88037e+06	9.19599e+06	6.27011e+06	4.58868e+06	1.56767e+07	5.11041e+07	6.26582e+07	1.40009e+07	1.34563e+07	2.42244e+07
M127T341	Maltol	Organoheterocyclic compounds	Pyrans	Pyranones and derivatives	HMDB0030776	127.039	341.5	126.032	0	C6H6O3	[M+H]+	C11918	Global and overview maps; Metabolism of terpenoids and polyketides	118-71-8	BioDeepDB	2	pos	8.83931e+07	1.11543e+08	7.97112e+07	4.87816e+07	7.85268e+07	1.10244e+08	4.89994e+07	1.11954e+08	9.16776e+07	6.61948e+07	7.3637e+07	8.16083e+07	1.2815e+07	1.21348e+07	1.19927e+07	9.33914e+07	1.02456e+08	8.73865e+07
M127T337	Thymine	Organoheterocyclic compounds	Diazines	Pyrimidines and pyrimidine derivatives	HMDB0000262	127.05	337.1	126.043	0.188902	C5H6N2O2	[M+H]+	C00178	Global and overview maps; Nucleotide metabolism	65-71-4	BioDeepDB	2	pos	2.3143e+07	1.8715e+07	1.67069e+07	4.77888e+06	1.4456e+07	5.43327e+06	5.19549e+06	5.0579e+06	5.90834e+06	4.696e+06	5.38174e+06	5.72123e+06	3.20536e+06	3.0884e+06	2.6783e+06	1.22423e+07	1.56871e+07	1.36445e+07
M127T180	Triacetate lactone	Organoheterocyclic compounds	Pyrans	Pyranones and derivatives	HMDB0341406	127.039	180.5	126.032	0.188918	C6H6O3	[M+H]+	C02752		675-10-5	mzCloud	2	pos	5.12957e+07	2.29262e+08	2.40983e+08	1.17237e+08	1.16928e+08	2.00268e+08	2.03245e+08	1.91707e+08	2.13099e+08	3.26787e+08	2.82851e+08	2.14011e+08	4.83951e+07	4.53433e+07	4.58849e+07	4.92055e+07	5.09026e+07	5.20107e+07
M124T362	Nicotinic acid	Organoheterocyclic compounds	Pyridines and derivatives	Pyridinecarboxylic acids and derivatives	HMDB0001488	124.076	361.7	123.032	0.501167	C6H5NO2	[M+H]+	C00253	Metabolism of cofactors and vitamins; Biosynthesis of other secondary metabolites; Infectious disease: bacterial; Chemical structure transformation maps; Global and overview maps	59-67-6	BioDeepDB	2	pos	1.49598e+06	1.75652e+06	1.8123e+06	4.03133e+06	3.49151e+06	4.0045e+06	4.0379e+06	4.19141e+06	3.58896e+06	9.8003e+06	9.26191e+06	9.86441e+06	1.4845e+07	1.46956e+07	1.81551e+07	1.97339e+06	1.67978e+06	2.61651e+06
M123T148	Niacinamide	Organoheterocyclic compounds	Pyridines and derivatives	Pyridinecarboxylic acids and derivatives	HMDB0001406	123.055	147.9	122.048	0.195034	C6H6N2O	[M+H]+	C00153	Metabolism of cofactors and vitamins; Global and overview maps; Aging; Digestive system	98-92-0	BioDeepDB	2	pos	5.38736e+07	6.06011e+07	5.09772e+07	1.6499e+07	2.11427e+07	1.85408e+07	4.12628e+06	7.2444e+06	4.51537e+06	454775	473611	466130	3.53901e+06	4.43336e+06	3.79717e+06	7.4222e+06	1.54556e+07	6.7907e+06
M118T400	Indole	Organoheterocyclic compounds	Indoles and derivatives	Indoles	HMDB0000738	118.065	399.7	117.058	0	C8H7N	[M+H]+	C00463	Amino acid metabolism; Biosynthesis of other secondary metabolites; Global and overview maps; Digestive system	120-72-9	BioDeepDB	2	pos	2.72424e+06	1.9827e+06	3.57242e+06	7.64668e+06	8.09698e+06	7.45525e+06	9.01573e+06	8.63461e+06	8.70348e+06	1.95247e+06	2.67917e+06	2.45837e+06	71210.5	87507.1	209520	1.02852e+07	1.04474e+07	1.06601e+07
M115T332	Dihydrouracil	Organoheterocyclic compounds	Diazines	Pyrimidines and pyrimidine derivatives	HMDB0000076	115.039	332.2	114.043	1.47177	C4H6N2O2	[M+H]+	C00429	Metabolism of cofactors and vitamins; Metabolism of other amino acids; Global and overview maps; Nucleotide metabolism	504-07-4	BioDeepDB	2	pos	2.30934e+07	2.33623e+07	3.02674e+07	1.87095e+07	2.29148e+07	2.03102e+07	1.08765e+07	9.7328e+06	1.37679e+07	1.17204e+07	6.13868e+06	1.24733e+07	1.00238e+06	943851	988994	1.71618e+07	1.63986e+07	1.67895e+07
M114T425	Epsilon-caprolactam	Organoheterocyclic compounds	Lactams	Caprolactams	HMDB0062769	114.091	424.5	113.084	0.119015	C6H11NO	[M+H]+	C06593	Xenobiotics biodegradation and metabolism; Global and overview maps	105-60-2	BioDeepDB	2	pos	3.61847e+07	3.46113e+07	3.48555e+06	5.41653e+07	1.30262e+07	2.29964e+07	1.42298e+08	7.09624e+07	3.29383e+07	2.02441e+07	2.03809e+07	8.53407e+06	6.99753e+07	1.00763e+08	1.54956e+06	3.1522e+07	7.82024e+07	8.34724e+06
M113T92	2-Furoate	Organoheterocyclic compounds	Furans	Furoic acid and derivatives	HMDB0000617	113.023	91.7	112.016	0.672428	C5H4O3	[M+H]+	C01546	Xenobiotics biodegradation and metabolism; Global and overview maps	88-14-2	mzCloud	2	pos	2.87865e+07	4.72828e+07	3.42035e+07	3.56951e+07	3.14023e+07	4.7817e+07	6.12601e+06	5.75514e+06	5.9559e+06	3.82819e+06	4.0488e+06	4.24292e+06	5.00485e+06	4.3709e+06	4.73408e+06	5.88118e+07	6.12486e+07	5.47144e+07
M113T184	Uracil	Organoheterocyclic compounds	Diazines	Pyrimidines and pyrimidine derivatives	HMDB0000300	113.034	184.2	112.027	2.79014	C4H4N2O2	[M+H]+	C00106	Metabolism of cofactors and vitamins; Metabolism of other amino acids; Global and overview maps; Nucleotide metabolism	66-22-8	BioDeepDB	2	pos	4.37413e+07	4.67858e+07	5.38333e+07	3.53528e+07	3.36119e+07	3.09394e+07	1.24973e+07	2.11088e+07	2.52255e+07	5.52567e+06	7.60293e+06	5.8995e+06	3.84311e+07	3.08796e+07	4.1381e+07	7.12513e+08	7.43142e+08	4.66659e+08
M111T702	Pyrrole-2-carboxylic acid	Organoheterocyclic compounds	Pyrroles	Pyrrole carboxylic acids and derivatives	HMDB0004230	111.019	702.3	111.032	9.37481	C5H5NO2	[M]+	C05942	Amino acid metabolism	634-97-9	BioDeepDB	2	pos	1.27672e+08	1.30051e+08	6.84934e+07	9.95245e+07	7.80852e+07	4.2586e+07	1.3919e+08	4.31543e+07	1.3387e+08	1.00418e+08	1.28365e+08	1.10031e+08	7.15e+07	3.23862e+08	2.16606e+08	9.1523e+07	9.22272e+07	8.49603e+07
M235T811	Polygodial	Organic oxygen compounds	Organic oxides	Organic oxides	HMDB0256673	235.169	811.2	234.162	0.527279	C15H22O2	[M+H]+	C09712		6754-20-7	mzCloud	2	pos	5.40192e+06	1.18215e+06	1.38892e+06	1.25537e+06	1.25784e+06	987982	1.79037e+06	5.51427e+06	1.26206e+06	2.02706e+06	1.76345e+06	6.89525e+06	1.33173e+09	1.44313e+09	1.44635e+09	5.46795e+06	3.24415e+06	1.77195e+06
M401T672	4'-O-Desmethylpapaveroxine	Organic heteropolycyclic compound	Isoquinolines	Isoquinolines		401.13	672.4	401.147	16.2734	C21H23NO7	[M]+	C21599	Biosynthesis of other secondary metabolites; Global and overview maps		BioDeepDB	2	pos	633090	562466	578424	2.27686e+06	1.00574e+06	794614	3.18229e+06	5.53445e+06	8.02319e+06	7.21011e+06	7.24394e+06	7.24805e+06	1.58477e+06	1.86926e+06	2.19759e+06	1.02122e+07	1.05203e+07	9.41321e+06
M401T532	Narcotoline hemiacetal	Organic heteropolycyclic compound	Isoquinolines	Isoquinolines		401.158	532.3	401.147	27.1721	C21H23NO7	[M]+	C21600	Biosynthesis of other secondary metabolites; Global and overview maps		MetaDNA	2	pos	9.34252e+06	6.85638e+06	1.33641e+07	1.16769e+07	1.60829e+07	8.8671e+06	4.66566e+06	196985	2.5955e+06	3.53828e+07	3.29258e+07	5.8236e+07	6.04711e+06	5.03158e+06	2.15087e+07	3.01549e+06	3.53298e+06	3.46924e+06
M330T100	(S)-Norlaudanine	Organic heteropolycyclic compound	isoquinolines	Isoquinolines		330.139	100.2	329.163	0.0618675	C19H23NO4	[M+H]+	C21630	Biosynthesis of other secondary metabolites; Global and overview maps		BioDeepDB	2	pos	8.47742e+07	620639	3.75193e+06	9.44062e+07	5.09167e+06	2.84274e+07	1.61203e+08	1.44631e+08	1.32624e+08	3.45794e+08	4.20166e+08	4.20819e+08	2.13736e+07	1.52409e+07	1.14828e+07	3.45449e+08	2.93833e+08	3.68623e+08
M315T319_1	N-Acetylthienamycin	Organic heterobicyclic compound	Organic heterobicyclic compound	Carbapenems		315.069	319.2	314.094	5.40377	C13H18N2O5S	[M+H]+	C17377	Biosynthesis of other secondary metabolites; Global and overview maps		BioDeepDB	2	pos	1.55541e+08	1.77676e+08	1.06106e+08	6.44948e+07	7.71201e+07	6.14985e+07	2.28448e+07	2.41561e+07	2.04027e+07	2.88173e+08	6.83923e+07	6.08465e+07	6.25025e+08	2.61798e+08	3.02829e+08	1.86862e+08	2.00457e+08	2.15617e+08
M237T421	cis-4,5-Dihydroxy-4,5-dihydropyrene	Organic cyclic compound	Carbocyclic compound	Phenanthrenes		237.112	420.9	236.084	0.515316	C16H12O2	[M+H]+	C18249	Xenobiotics biodegradation and metabolism; Global and overview maps		BioDeepDB	2	pos	1.4611e+06	858089	1.03158e+06	1.31791e+06	697973	941131	1.48721e+06	1.56473e+06	1.14546e+06	4.39912e+06	5.06704e+06	4.54222e+06	1.10658e+07	1.07132e+07	1.10055e+07	1.49131e+06	1.63831e+06	1.53416e+06
M307T488	Glutathione amide	Organic amino compound	Oligopeptides	tripeptide		307.103	487.6	306.1	14.9003	C10H18N4O5S	[M+H]+	C19689		82147-51-1	MetaDNA	2	pos	1.87062e+06	2.15906e+06	5.64886e+06	4.19173e+06	1.26209e+07	6.59056e+06	1.1938e+06	196958	1.29663e+06	159391	214707	210299	207198	138514	144506	117526	83096.2	159419
M630T407	7(1)-Hydroxychlorophyllide a	Organic acids and derivatives	Organic acids and derivatives	Carboxylic acid		630.179	407.2	630.233	3.88723	C35H34MgN4O6	[M]+	C16540	Metabolism of cofactors and vitamins; Global and overview maps		BioDeepDB	2	pos	1.17031e+07	3.23603e+06	1.7587e+06	25804.1	526148	14745.2	1.00634e+06	16322.4	870334	8.99969e+06	5.55505e+06	1.01919e+07	734103	726793	1.29696e+06	39008.4	50908.5	39445
M613T178_2	Oxidized glutathione	Organic acids and derivatives	Carboxylic acids and derivatives	Amino acids, peptides, and analogues	HMDB0003337	613.166	178.2	612.152	10.6417	C20H32N6O12S2	[M+H]+	C00127	Cell growth and death; Metabolism of other amino acids; Global and overview maps; Endocrine system	27025-41-8	BioDeepDB	2	pos	9.94603e+06	1.01288e+07	1.06004e+07	1.13955e+07	1.24321e+07	1.18115e+07	2.98382e+06	5.03102e+06	9.52304e+06	481406	373630	551657	176626	158422	179042	5.12429e+06	6.67901e+06	5.06571e+06
M481T329_1	Bis-gamma-glutamylcystine	Organic acids and derivatives	Carboxylic acids and derivatives	Amino acids, peptides, and analogues		481.095	329.4	498.109	14.4795	C16H26N4O10S2	[M+H-H2O]+	C03646	Metabolism of other amino acids; Global and overview maps		BioDeepDB	2	pos	1.57877e+07	1.56251e+07	1.8449e+07	8.90303e+06	7.61415e+06	1.94126e+07	9.57314e+06	3.31566e+07	1.69113e+07	2.62417e+07	4.1639e+07	5.04816e+07	3.58689e+06	3.03582e+06	3.1844e+06	4.82157e+07	5.40969e+07	1.76101e+07
M469T366_1	Indol-3-ylacetyl-myo-inositol L-arabinoside	Organic acids and derivatives	Indole-3-acetic acids	Indole-3-acetic acids		469.153	365.6	469.158	11.0837	C21H27NO11	[M]-	C04611			MetaDNA	2	neg	1.49784e+07	6.99329e+06	1.12703e+07	5.09573e+06	1.38709e+07	1.58804e+07	2.61238e+07	2.57523e+07	1.72178e+07	1.62276e+07	2.40793e+07	2.21593e+07	667312	539867	544826	1.8952e+07	1.4288e+07	1.87529e+07
M337T319	Indole-3-acetyl-myo-inositol	Organic acids and derivatives	Indole-3-acetic acids	Indole-3-acetic acids		337.115	319.5	337.116	3.5596	C16H19NO7	[M]-	C03868			MetaDNA	2	neg	340311	146094	114420	5.01678e+06	669128	1.2829e+06	9.83351e+06	9.95841e+06	9.04158e+06	188175	292956	492559	1.32579e+07	1.38034e+07	1.54464e+07	2.50377e+07	2.27532e+07	2.16221e+07
M307T178_1	Glutathione	Organic acids and derivatives	Carboxylic acids and derivatives	Amino acids, peptides, and analogues		307.081	177.7	307.084	4.25628	C10H17N3O6S	[M]+	C00051	Membrane transport; Cell growth and death; Metabolism of other amino acids; Digestive system; Endocrine system; Amino acid metabolism; Global and overview maps	70-18-8	BioDeepDB	2	pos	1.06623e+08	1.16786e+08	9.23016e+07	6.4542e+07	9.48324e+07	4.73656e+07	1.81093e+08	2.23707e+08	1.1653e+08	2.0647e+08	2.15339e+08	1.10858e+07	9.8384e+06	9.91136e+06	8.98175e+06	1.18532e+08	3.7646e+08	4.64456e+08
M295T426_1	Aspartame	Organic acids and derivatives	Carboxylic acids and derivatives	Amino acids, peptides, and analogues	HMDB0001894	295.127	425.9	294.122	4.80357	C14H18N2O5	[M+H]+	C11045	Sensory system	22839-47-0	BioDeepDB	2	pos	7.95225e+06	6.80862e+06	7.80575e+06	8.77702e+06	8.99127e+06	8.47328e+06	8.25245e+06	6.82163e+06	9.47596e+06	6.98645e+06	8.0098e+06	7.39987e+06	581146	3.8453e+06	2.64627e+06	6.73533e+06	6.73344e+06	982657
M289T78	Argininosuccinic acid	Organic acids and derivatives	Carboxylic acids and derivatives	Amino acids, peptides, and analogues	HMDB0000052	289.116	78.1	290.123	1.03765	C10H18N4O6	[M-H]-	C03406	Amino acid metabolism; Global and overview maps	2387-71-5	BioDeepDB	2	neg	29232.6	13462	38411.8	1.33214e+06	1.65292e+06	1.38533e+06	2.69737e+06	2.37006e+06	3.86524e+06	49101	51546.5	33512.6	1.17194e+07	1.29311e+07	1.44152e+07	109510	170112	115370
M289T500_1	N-Succinyl-2-amino-6-ketopimelate	Organic acids and derivatives	Carboxylic acids and derivatives	Amino acids, peptides, and analogues	HMDB0012266	289.07	499.9	289.08	1.12506	C11H15NO8	[M]+	C04462	Amino acid metabolism; Global and overview maps		BioDeepDB	2	pos	3.23727e+07	1.31743e+08	3.81467e+07	3.33335e+07	4.79798e+07	4.42164e+07	6.61013e+07	6.75451e+07	7.48304e+07	7.01855e+06	7.34029e+06	8.34594e+06	7.18711e+07	4.89321e+07	6.82398e+07	3.82362e+07	3.40461e+07	3.09936e+07
M271T389	N-Succinyl-L,L-2,6-diaminopimelate	Organic acids and derivatives	Carboxylic acids and derivatives	Amino acids, peptides, and analogues	HMDB0012267	271.096	388.7	290.111	10.6605	C11H18N2O7	[M-H2O-H]-	C04421	Amino acid metabolism; Global and overview maps	26605-36-7	MetaDNA	2	neg	10416.5	21620.5	11875.6	76206.3	42310.1	81693.1	221572	39878.6	148563	14130.2	17035	15094.8	7.89819e+06	4.24703e+06	9.11143e+06	129074	138574	127264
M267T319	S-Ribosyl-L-homocysteine	Organic acids and derivatives	Carboxylic acids and derivatives	Amino acids, peptides, and analogues		267.086	318.8	267.078	3.87098	C9H17NO6S	[M]+	C03539	Amino acid metabolism; Global and overview maps	15912-98-8	BioDeepDB	2	pos	7.06308e+06	7.8477e+06	6.65018e+06	2.23712e+06	2.54705e+06	2.62059e+06	822327	545126	576741	3.06736e+06	156161	151559	960625	563012	1.24029e+06	1.34696e+06	1.42866e+06	1.17923e+06
M261T494	Isohelenol	Organic acids and derivatives	Carboxylic acids and derivatives	Alcohols and polyols		261.112	494.1	278.115	15.8325	C15H18O5	[M+H-H2O]+	C09485		71013-32-6	MetaDNA	2	pos	331342	113966	244162	7.11095e+06	2.08462e+07	7.15229e+06	3.38772e+06	1.05772e+06	4.71353e+06	22980.7	252817	59773.8	4.35759e+06	4.7263e+06	5.54024e+06	2.79461e+06	668089	1.16413e+06
M259T163	Linatine	Organic acids and derivatives	Carboxylic acids and derivatives	Amino acids, peptides, and analogues	HMDB0038516	259.092	162.6	259.117	0.0116256	C10H17N3O5	[M]+	C05939	Amino acid metabolism; Global and overview maps	10139-06-7	BioDeepDB	2	pos	2.79362e+06	2.14474e+06	1.75925e+06	6.12247e+06	1.77672e+06	2.07864e+06	2.58834e+07	2.91486e+07	1.13711e+07	2.85607e+06	2.49125e+06	2.38206e+06	2.38423e+06	2.14736e+06	1.84334e+06	2.73273e+06	3.84041e+06	4.53068e+06
M258T287	epsilon-(gamma-L-Glutamyl)-L-lysine	Organic acids and derivatives	Carboxylic acids and derivatives	Amino acids, peptides, and analogues		258.145	286.7	275.148	16.4019	C11H21N3O5	[M+H-H2O]+	C21730		17105-15-6	MetaDNA	2	pos	253922	243315	380526	2.26637e+06	1.89725e+06	526757	2.00927e+06	1.38943e+06	1.48081e+06	1.46551e+06	3.10522e+06	2.0989e+06	1.68944e+06	1.69837e+06	1.89441e+06	2.75813e+06	2.76133e+06	3.55466e+06
M252T397	N-Acetyl-L-tyrosine	Organic acids and derivatives	Carboxylic acids and derivatives	Amino acids, peptides, and analogues	HMDB0000866	252.123	397.1	251.116	1.58653	C13H17NO4	[M+H]+	C01657		537-55-3/840-97-1	BioDeepDB	2	pos	3.6257e+06	2.84531e+06	2.01167e+06	4.71811e+06	4.34918e+06	3.05306e+06	3.10002e+06	2.37769e+06	1.69694e+06	9.36378e+06	1.07603e+07	9.05238e+06	1.42958e+07	1.53333e+07	1.32945e+07	3.34494e+06	3.00338e+06	2.7925e+06
M235T797	Sclerosporin	Organic acids and derivatives	Carboxylic acids and derivatives	Carbonyl compounds		235.169	796.9	234.162	0.748397	C15H22O2	[M+H]+	C09721		66419-03-2	MetaDNA	2	pos	2.00166e+07	1.55023e+07	1.98083e+07	2.26671e+07	6.31755e+06	3.12889e+07	5.3491e+07	3.66813e+07	1.48408e+07	2.54952e+07	2.33944e+07	3.47324e+07	7.00423e+08	7.68623e+08	8.01282e+08	1.32219e+08	7.63084e+07	6.59147e+06
M231T699	Dehydrocostus lactone	Organic acids and derivatives	Carboxylic acids and derivatives	Carbonyl compounds		231.139	698.8	230.131	4.8629	C15H18O2	[M+H]+	C09387		477-43-0	MetaDNA	2	pos	3.72166e+06	4.01187e+06	1.27192e+07	5.80623e+07	7.32099e+07	6.65335e+07	1.09086e+08	9.76394e+07	1.19345e+08	674840	1.12715e+06	1.17715e+06	3.69452e+07	3.47557e+07	3.77593e+07	4.2963e+07	5.26911e+07	5.57385e+07
M231T599	Confertin	Organic acids and derivatives	Carboxylic acids and derivatives	Carbonyl compounds		231.138	598.5	248.141	18.751	C15H20O3	[M+H-H2O]+	C09378		19908-69-1	MetaDNA	2	pos	816821	764026	3.01542e+06	299737	1.54164e+06	311883	1.2144e+06	1.09601e+06	490780	345351	480190	489166	4.52434e+07	9.71349e+07	7.64029e+07	766604	556625	415895
M227T151	L-Glutamic acid 5-phosphate	Organic acids and derivatives	Carboxylic acids and derivatives	Amino acids, peptides, and analogues	HMDB0001228	227.016	151.3	227.019	0.0212936	C5H10NO7P	[M]+	C03287	Amino acid metabolism; Biosynthesis of other secondary metabolites; Global and overview maps	13254-53-0	BioDeepDB	2	pos	1.5134e+07	1.4221e+06	5.09703e+06	2.15204e+07	2.01239e+07	1.71357e+07	4.86489e+07	2.71411e+07	4.1196e+07	1.82483e+07	1.90856e+07	2.50205e+07	734701	488186	627236	4.07724e+07	4.01473e+07	2.98795e+07
M219T490	gamma-Glutamylalanine	Organic acids and derivatives	Carboxylic acids and derivatives	Amino acids, peptides, and analogues	HMDB0006248	219.101	490.5		16.8872	C7H11N2O5R	[M+H]+	C03740	Metabolism of other amino acids; Global and overview maps	5875-41-2	BioDeepDB	2	pos	2.74612e+07	6.0251e+06	6.56772e+06	7.21081e+07	4.72278e+07	5.93059e+07	8.60233e+07	1.00096e+08	7.84323e+07	4.43884e+07	5.31702e+07	4.13567e+07	400735	7.01651e+06	648367	2.58137e+07	2.75158e+07	1.0169e+08
M217T323	beta-Alanyl-L-lysine	Organic acids and derivatives	Peptidomimetics	Hybrid peptides	HMDB0060442	217.155	322.7	217.143	0.0294559	C9H19N3O3	[M]+	C05341	Metabolism of other amino acids; Global and overview maps		BioDeepDB	2	pos	2.21982e+07	2.53279e+07	2.87644e+07	1.37692e+07	1.62604e+07	1.72628e+07	1.45376e+07	5.89152e+06	7.03514e+06	1.03627e+07	1.13342e+07	1.92448e+07	5.27836e+08	5.25358e+08	5.43492e+08	3.10107e+07	6.24494e+06	5.75394e+06
M216T662	12-Hydroxydodecanoic acid	Organic acids and derivatives	Hydroxy acids and derivatives	Medium-chain hydroxy acids and derivatives	HMDB0002059	216.196	661.9	216.173	0.503646	C12H24O3	[M]+	C08317		505-95-3	BioDeepDB	2	pos	199832	91011.9	235667	2.49286e+06	1.19983e+07	6.38127e+06	2.62383e+07	2.45855e+07	2.09309e+07	3.3215e+06	7.12149e+06	1.45046e+06	2.36198e+06	3.03303e+06	3.20444e+06	2.60926e+07	2.54148e+07	1.41348e+07
M215T336_2	N6-Acetyl-LL-2,6-diaminoheptanedioate	Organic acids and derivatives	Organic amino compound	Amino acids, peptides, and analogues		215.102	335.6	232.106	18.2893	C9H16N2O5	[M+H-H2O]+	C04390	Amino acid metabolism; Global and overview maps		MetaDNA	2	pos	2.13057e+07	6.63838e+06	5.70426e+06	5.91606e+06	5.98871e+06	5.22373e+06	8.13273e+06	7.50785e+07	6.54814e+07	3.23557e+07	1.75493e+07	2.94725e+07	3.46144e+07	3.9706e+07	4.33589e+07	1.24875e+08	6.32005e+07	6.22107e+07
M209T316	3-[(1-Carboxyvinyl)oxy]benzoate	Organic acids and derivatives	Carboxylic acid	Dicarboxylic acids and derivatives		209.044	316.3	208.037	0.0582777	C10H8O5	[M+H]+	C20772	Metabolism of cofactors and vitamins; Global and overview maps		BioDeepDB	2	pos	1.8597e+08	2.47863e+08	1.63152e+08	1.35259e+08	1.39948e+08	1.5082e+08	1.50758e+08	9.05822e+07	2.12399e+07	1.46797e+07	7.74928e+06	6.55427e+07	1.33109e+06	7.09336e+06	4.35972e+06	1.26744e+07	8.38943e+06	8.53975e+06
M207T236	Homocitric acid	Organic acids and derivatives	Carboxylic acids and derivatives	Tricarboxylic acids and derivatives	HMDB0003518	207.05	236.1	206.043	1.08186	C7H10O7	[M+H]+	C01251	Carbohydrate metabolism; Amino acid metabolism; Global and overview maps	3562-74-1	BioDeepDB	2	pos	1.30702e+06	872449	2.30309e+06	1.06332e+07	3.35577e+07	1.61323e+07	2.40419e+07	1.23006e+07	2.30553e+07	1.52702e+06	1.26258e+06	1.24391e+06	1.14343e+06	1.29132e+06	1.63823e+06	3.2957e+06	2.37825e+06	4.29982e+06
M207T113	Homoisocitrate	Organic acids and derivatives	Carboxylic acids and derivatives	Acids, Acyclic		207.051	112.9	206.043	2.44883	C7H10O7	[M+H]+	C05662	Amino acid metabolism; Global and overview maps	3562-75-2	BioDeepDB	2	pos	1.80997e+08	1.79329e+08	1.86452e+08	1.47385e+08	1.00667e+08	1.16597e+08	3.46819e+06	3.44729e+06	1.26933e+06	2.68248e+06	2.95763e+06	5.48775e+06	1.96938e+07	535668	535684	2.97055e+07	2.07674e+07	3.49938e+07
M206T157	N-Acetyl-L-phenylalanine	Organic acids and derivatives	Carboxylic acids and derivatives	Amino acids, peptides, and analogues	HMDB0000512	206.083	157.5	207.089	2.79499	C11H13NO3	[M-H]-	C03519	Amino acid metabolism; Global and overview maps	2018-61-3	BioDeepDB	2	neg	4.23422e+07	3.87539e+07	3.65598e+07	7.13308e+07	6.89936e+07	6.42401e+07	5.59016e+07	6.15353e+07	5.23616e+07	4.55613e+07	4.99868e+07	4.84591e+07	2.84531e+07	2.31803e+07	2.26684e+07	5.55247e+07	5.31099e+07	7.65859e+07
M198T150	L-Dopa	Organic acids and derivatives	Carboxylic acids and derivatives	Amino acids, peptides, and analogues	HMDB0000181	198.076	150	197.069	0	C9H11NO4	[M+H]+	C00355	Nervous system; Endocrine system; Neurodegenerative disease; Biosynthesis of other secondary metabolites; Amino acid metabolism; Substance dependence; Chemical structure transformation maps; Global and overview maps	59-92-7	BioDeepDB	2	pos	3.39464e+06	5.34847e+06	2.28247e+06	4.59275e+06	3.14292e+06	2.24677e+06	1.35747e+06	3.24646e+06	3.28753e+06	2.18562e+06	1.71837e+06	5.06818e+06	1.3493e+06	1.08012e+06	815657	3.13759e+06	1.80162e+06	1.46609e+06
M191T69_1	Citric acid	Organic acids and derivatives	Carboxylic acids and derivatives	Tricarboxylic acids and derivatives	HMDB0000094	191.019	69.3	192.027	0.229927	C6H8O7	[M-H]-	C00158	Cancer: overview; Chemical structure transformation maps; Signal transduction; Sensory system; Endocrine system; Carbohydrate metabolism; Biosynthesis of other secondary metabolites; Metabolism of terpenoids and polyketides; Amino acid metabolism; Energy metabolism; Global and overview maps	77-92-9 / 126-44-3	BioDeepDB	2	neg	2.55964e+09	2.27703e+09	2.03887e+09	2.86978e+09	4.8461e+09	2.94179e+09	5.35846e+09	1.64164e+09	4.38939e+09	4.74232e+09	8.62919e+08	4.31894e+09	2.38584e+10	2.06106e+10	2.14754e+10	2.58824e+09	2.55503e+09	3.02734e+09
M191T363	Isocitric acid	Organic acids and derivatives	Carboxylic acids and derivatives	Tricarboxylic acids and derivatives	HMDB0000193	191.02	363.2	192.027	3.53889	C6H8O7	[M-H]-	C00311	Cancer: overview; Chemical structure transformation maps; Endocrine system; Carbohydrate metabolism; Energy metabolism; Global and overview maps	320-77-4	BioDeepDB	2	neg	8.72465e+06	2.71863e+07	5.09127e+07	1.15705e+07	9.20549e+06	7.743e+06	4.2896e+07	4.89007e+07	4.97965e+07	6.7401e+06	6.44273e+06	6.10026e+06	1.6213e+07	1.42127e+07	4.54899e+07	5.13816e+07	2.52694e+07	3.52714e+07
M190T180	N-Acetylglutamic acid	Organic acids and derivatives	Carboxylic acids and derivatives	Amino acids, peptides, and analogues	HMDB0001138	190.071	180.3	189.064	0.652387	C7H11NO5	[M+H]+	C00624	Amino acid metabolism; Global and overview maps	1188-37-0	BioDeepDB	2	pos	8.4511e+06	5.43777e+06	2.37515e+07	4.53992e+07	5.44085e+07	4.60708e+07	5.43158e+07	1.37572e+07	1.28195e+07	4.52574e+07	5.01783e+07	4.55405e+07	5.44892e+07	4.37661e+07	5.70069e+07	7.18451e+07	7.94774e+07	7.64426e+07
M189T95	Diaminopimelic acid	Organic acids and derivatives	Carboxylic acids and derivatives	Amino acids, peptides, and analogues	HMDB0001370	189.089	95.2	190.095	1.98849	C7H14N2O4	[M-H]-	C00666	Amino acid metabolism; Global and overview maps	583-93-7 / 14289-34-0 / NA	BioDeepDB	2	neg	2.6558e+06	1.73664e+06	2.41509e+06	4.36165e+06	4.06439e+06	4.06897e+06	5.74913e+06	9.28917e+06	6.74244e+06	5.08225e+06	5.30687e+06	5.0542e+06	737729	1.38049e+06	1.33065e+06	9.53612e+06	7.58746e+06	9.19634e+06
M189T85	L-Targinine	Organic acids and derivatives	Carboxylic acids and derivatives	Amino acids, peptides, and analogues	HMDB0029416	189.135	85.2	188.127	0.0123075	C7H16N4O2	[M+H]+	C03884		17035-90-4 / NA	BioDeepDB	2	pos	67798.6	807642	211685	211341	1.36858e+06	1.42856e+06	2.47129e+06	2.41824e+06	3.14533e+06	186899	139761	111864	1.81632e+08	1.77629e+08	1.90692e+08	377742	400979	369946
M189T597	N6-Acetyl-L-lysine	Organic acids and derivatives	Carboxylic acids and derivatives	Amino acids, peptides, and analogues	HMDB0000206	189.128	596.9	188.116	24.4496	C8H16N2O3	[M+H]+	C02727	Amino acid metabolism; Global and overview maps	692-04-6	MetaDNA	2	pos	316996	590649	348182	5.10903e+06	4.83357e+06	4.20277e+06	4.7568e+06	4.13944e+06	5.85563e+06	6.3224e+06	6.21909e+06	6.19234e+06	2.33164e+07	2.55929e+07	2.66743e+07	4.98704e+06	5.94222e+06	4.61914e+06
M189T452	N-Alpha-acetyllysine	Organic acids and derivatives	Carboxylic acids and derivatives	Amino acids, peptides, and analogues	HMDB0000446	189.128	451.5	188.116	19.7983	C8H16N2O3	[M+H]+	C12989		1946-82-3	BioDeepDB	2	pos	7.90134e+07	1.03506e+08	1.77778e+08	1.66243e+08	1.95894e+08	1.79765e+08	7.19432e+07	8.29416e+07	7.09617e+07	2.20063e+08	3.25466e+08	2.43031e+08	6.37951e+08	3.18456e+08	3.1072e+08	1.20302e+08	1.20601e+08	2.35961e+08
M189T298	Glycylleucine	Organic acids and derivatives	Carboxylic acids and derivatives	Amino acids, peptides, and analogues	HMDB0000759	189.123	297.6	188.116	0.361521	C8H16N2O3	[M+H]+	C02155		869-19-2	MoNA	2	pos	1.80101e+07	1.737e+07	1.94792e+07	1.12586e+07	1.37297e+07	1.16974e+07	1.13505e+07	1.18305e+07	1.03747e+07	2.39873e+06	3.28771e+06	2.97567e+06	849391	6.75684e+06	7.1349e+06	1.82173e+07	1.82788e+07	1.88422e+07
M189T122	(Z)-But-1-ene-1,2,4-tricarboxylate	Organic acids and derivatives	Carboxylic acids and derivatives	Tricarboxylic acids and derivatives	HMDB0060320	189.039	121.6	188.032	3.57599	C7H8O6	[M+H]+	C04002	Amino acid metabolism; Global and overview maps		BioDeepDB	2	pos	3.1657e+08	2.7762e+08	9.39061e+07	5.27485e+08	3.64397e+08	3.75273e+08	7.30073e+08	2.5694e+08	5.2547e+08	2.7338e+08	3.36738e+08	1.91618e+08	3.39411e+08	3.69539e+08	4.4621e+08	1.0141e+09	7.37642e+08	1.00802e+09
M188T283	2-Keto-6-acetamidocaproate	Organic acids and derivatives	Keto acids and derivatives	Medium-chain keto acids and derivatives	HMDB0012150	188.092	282.6	187.084	0.0376057	C8H13NO4	[M+H]+	C05548	Amino acid metabolism; Global and overview maps	59403-50-8	BioDeepDB	2	pos	4.19545e+07	3.95396e+07	3.78245e+07	4.61905e+07	5.39331e+07	4.61917e+07	5.38472e+07	5.24527e+07	5.3374e+07	2.10619e+07	2.25296e+07	2.1939e+07	1.03789e+07	9.07606e+06	7.58828e+06	4.82252e+07	4.88946e+07	5.24246e+07
M187T177	10-Hydroxydecanoic acid	Organic acids and derivatives	Hydroxy acids and derivatives	omega-hydroxy-medium-chain fatty acid		187.062	176.7	188.141	23.9352	C10H20O3	[M-H]-	C02774		1679-53-4	BioDeepDB	2	neg	2.65919e+07	1.36484e+07	1.83406e+07	8.52394e+06	7.0368e+06	6.80957e+06	5.95469e+06	3.14412e+06	5.72699e+06	2.05489e+07	2.65307e+07	3.00276e+07	939498	1.13915e+06	1.05475e+06	6.76977e+06	5.38545e+06	8.152e+06
M183T300	(3S,4R)-3,4-Dihydroxycyclohexa-1,5-diene-1,4-dicarboxylate	Organic acids and derivatives	Carboxylic acids and derivatives	Alcohols and polyols		183.03	300.3	200.032	26.9581	C8H8O6	[M+H-H2O]+	C06318	Xenobiotics biodegradation and metabolism; Global and overview maps	161578-47-8	MetaDNA	2	pos	1.49835e+07	1.55035e+07	1.86432e+07	1.91345e+07	2.31449e+07	2.05197e+07	1.01924e+07	8.4554e+06	1.1468e+07	1.45628e+06	1.95254e+06	2.25522e+06	2.26447e+06	1.96588e+06	2.21065e+06	1.77121e+07	1.99402e+07	1.43226e+07
M183T241	Se-Methylselenocysteine	Organic acids and derivatives	Carboxylic acids and derivatives	Amino acids, peptides, and analogues	HMDB0004113	182.983	241.3	182.98	12.3725	C4H9NO2Se	[M]+	C05689	Metabolism of other amino acids; Global and overview maps	26046-90-2 / 2574-71-2 / NA	BioDeepDB	2	pos	1.33759e+07	1.07142e+07	2.43039e+07	2.685e+07	6.50507e+07	3.90778e+07	1.70302e+07	1.52078e+07	3.43818e+07	1.01952e+07	9.04224e+06	9.91532e+06	1.23168e+07	1.26528e+07	1.28229e+07	3.71357e+07	3.6528e+07	2.76975e+07
M180T152	L-Tyrosine	Organic acids and derivatives	Carboxylic acids and derivatives	Amino acids, peptides, and analogues	HMDB0000158	180.067	151.8	181.074	2.08811	C9H11NO3	[M-H]-	C00082	Cancer: overview; Metabolism of cofactors and vitamins; Metabolism of other amino acids; Chemical structure transformation maps; Nervous system; Endocrine system; Digestive system; Neurodegenerative disease; Biosynthesis of other secondary metabolites; Translation; Metabolism of terpenoids and polyketides; Amino acid metabolism; Substance dependence; Energy metabolism; Global and overview maps	60-18-4	BioDeepDB	2	neg	1.54184e+08	1.46283e+08	1.51478e+08	1.43261e+08	1.37325e+08	1.3686e+08	7.19032e+07	6.3557e+07	4.04237e+07	2.66101e+07	2.54556e+07	1.85959e+07	6.22308e+06	1.52008e+06	1.56585e+07	6.10341e+07	6.43288e+07	6.69407e+07
M178T395	N-Formyl-L-methionine	Organic acids and derivatives	Carboxylic acids and derivatives	Amino acids, peptides, and analogues	HMDB0001015	178.05	395.1	177.046	17.4108	C6H11NO3S	[M+H]+	C03145	Amino acid metabolism	4289-98-9	BioDeepDB	2	pos	742393	559534	895314	1.40835e+06	2.07382e+06	1.63484e+06	3.54433e+06	3.02727e+06	4.01115e+06	247758	344415	282425	38201.7	41347	42167.5	2.17041e+06	1.74659e+06	2.4625e+06
M176T31	Guanidinosuccinic acid	Organic acids and derivatives	Carboxylic acids and derivatives	Amino acids, peptides, and analogues	HMDB0003157	176.012	31	175.059	11.039	C5H9N3O4	[M+H]+	C03139		6133-30-8	BioDeepDB	2	pos	240841	210425	232455	371395	966885	859001	3.12376e+06	3.09954e+06	3.27078e+06	978149	1.12056e+06	919582	2.24375e+06	2.35223e+06	2.29139e+06	2.29908e+06	2.37639e+06	4.2192e+06
M176T191	N-Acetyl-L-aspartic acid	Organic acids and derivatives	Carboxylic acids and derivatives	Amino acids, peptides, and analogues	HMDB0000812	176.055	190.8	175.048	1.37984	C6H9NO5	[M+H]+	C01042	Amino acid metabolism; Global and overview maps	997-55-7	BioDeepDB	2	pos	1.10559e+07	1.03044e+07	7.68018e+06	1.11716e+07	1.10911e+07	1.10533e+07	1.15985e+07	1.27485e+07	1.2587e+07	9.19137e+06	9.51517e+06	9.28921e+06	1.4307e+06	1.56148e+06	1.68885e+06	2.21087e+07	2.16677e+07	3.36736e+07
M175T359	D-Fructuronate	Organic acids and derivatives	Carboxylic acids and derivatives	Alcohols and polyols		175.024	359	194.043	1.77118	C6H10O7	[M-H2O-H]-	C00905	Carbohydrate metabolism; Global and overview maps	13425-76-8	MetaDNA	2	neg	5.53315e+06	5.66259e+06	6.49012e+06	5.20442e+06	6.73003e+06	4.36124e+06	8.70862e+06	8.55231e+06	9.45473e+06	4.52968e+06	3.76002e+06	5.55533e+06	10885.5	20786.9	11629.8	7.06817e+06	5.61357e+06	7.4337e+06
M174T166	N-Acetyl-L-glutamate 5-semialdehyde	Organic acids and derivatives	Carboxylic acids and derivatives	Amino acids, peptides, and analogues	HMDB0006488	174.076	166.1	173.069	0.436591	C7H11NO4	[M+H]+	C01250	Amino acid metabolism; Global and overview maps	13074-21-0	BioDeepDB	2	pos	1.24338e+07	1.16985e+07	1.26435e+07	1.26331e+07	3.72483e+07	2.94431e+07	2.26812e+07	2.49983e+07	2.46263e+07	1.1293e+07	1.47693e+07	1.15824e+07	1.10673e+07	1.12502e+07	1.14727e+07	2.1946e+07	4.66298e+07	5.14963e+07
M174T100_1	(2S,5S)-trans-Carboxymethylproline	Organic acids and derivatives	Carboxylic acids and derivatives	Acids, Acyclic		174.087	100.2	173.069	0.0228592	C7H11NO4	[M+H]+	C17366	Biosynthesis of other secondary metabolites; Global and overview maps		BioDeepDB	2	pos	6.82125e+06	6.86951e+06	5.21875e+06	3.34197e+06	2.8984e+06	2.77278e+06	3.75885e+06	2.71577e+06	2.59464e+06	1.81885e+07	3.02067e+07	2.38613e+07	2.50291e+07	2.48161e+07	2.01319e+07	2.56716e+07	2.06897e+07	2.49595e+07
M173T91_3	L-Arginine	Organic acids and derivatives	Carboxylic acids and derivatives	Amino acids, peptides, and analogues	HMDB0000517	173.105	90.7	174.112	2.74978	C6H14N4O2	[M-H]-	C00062	Cancer: overview; Membrane transport; Neurodegenerative disease; Biosynthesis of other secondary metabolites; Translation; Amino acid metabolism; Chemical structure transformation maps; Infectious disease: parasitic; Global and overview maps	74-79-3	BioDeepDB	2	neg	202002	205057	165421	490412	700871	591670	5.01029e+06	4.22263e+06	4.34417e+06	1.20009e+06	635109	1.12162e+06	6.86229e+08	9.38958e+08	9.68167e+08	3.78468e+06	3.34791e+06	3.13903e+06
M173T403	cis-Aconitic acid	Organic acids and derivatives	Carboxylic acids and derivatives	Carbonyl compounds	HMDB0000072	173.01	402.6	174.016	3.3293	C6H6O6	[M-H]-	C00417	Carbohydrate metabolism; Energy metabolism; Chemical structure transformation maps; Global and overview maps	585-84-2/499-12-7	MetaDNA	2	neg	1.2251e+06	1.50732e+06	1.91495e+06	1.37821e+06	1.59442e+06	762290	2.38657e+06	2.85017e+06	3.00731e+06	5.83005e+06	5.23603e+06	5.00343e+06	4.82721e+06	3.27603e+06	3.8019e+06	3.6896e+06	3.21243e+06	4.40106e+06
M172T180	Tetrahydrodipicolinate	Organic acids and derivatives	Carboxylic acids and derivatives	Amino acids, peptides, and analogues	HMDB0012289	172.06	180.5	171.053	0.121886	C7H9NO4	[M+H]+	C03972	Amino acid metabolism; Biosynthesis of other secondary metabolites; Global and overview maps	2353-17-5	BioDeepDB	2	pos	1.4975e+07	1.16012e+07	1.17125e+07	6.93987e+06	7.47096e+06	5.88694e+06	3.76092e+06	2.33899e+06	2.46314e+06	2.88929e+07	2.67673e+07	2.80622e+07	3.20049e+07	2.71246e+07	2.87967e+07	4.61015e+06	6.12359e+06	3.24231e+06
M167T71	L-4-Hydroxyphenylglycine	Organic acids and derivatives	Carboxylic acids and derivatives	Amino acids, peptides, and analogues		167.013	71.1	167.058	0.132917	C8H9NO3	[M]+	C12323	Biosynthesis of other secondary metabolites; Global and overview maps; Metabolism of terpenoids and polyketides	32462-30-9	BioDeepDB	2	pos	2.58667e+07	1.77846e+07	2.15961e+07	3.52118e+07	3.64988e+07	3.28015e+07	2.05259e+07	1.73595e+07	2.20469e+07	9.03575e+06	7.06816e+06	2.0645e+07	1.23656e+07	6.60518e+06	7.19852e+06	765999	784972	890926
M167T481	2-Acetamidoethylphosphonate	Organic acids and derivatives	Carboxylic acids and derivatives	Phosphonoacetic acid		167.032	480.5	167.035	8.00895	C4H10NO4P	[M]+	C21403	Metabolism of other amino acids		BioDeepDB	2	pos	3.84024e+06	3.00458e+06	2.90195e+06	2.73599e+06	2.39044e+06	2.59834e+06	2.08949e+06	1.97454e+06	2.10538e+06	2.86817e+07	2.50136e+07	2.4892e+07	1.06847e+08	1.13459e+08	1.23111e+08	2.62742e+06	2.65303e+06	2.8694e+06
M166T90	L-Methionine S-oxide	Organic acids and derivatives	Carboxylic acids and derivatives	Amino acids, peptides, and analogues		166.053	89.6	165.046	1.66212	C5H11NO3S	[M+H]+	C02989	Amino acid metabolism	3226-65-1	mzCloud	2	pos	6.32758e+07	7.49418e+07	6.54926e+07	2.04964e+07	2.93739e+07	2.646e+07	9.8487e+06	8.57196e+06	9.12549e+06	5.92372e+06	2.65082e+06	2.46548e+06	1.11759e+07	5.84641e+06	4.39026e+06	1.40538e+07	1.09758e+07	1.03325e+07
M164T330	S-Methyl-L-methionine	Organic acids and derivatives	Carboxylic acids and derivatives	Amino acids, peptides, and analogues		164.074	329.6	164.075	0.0212782	C6H14NO2S	[M]+	C03172		4727-40-6	BioDeepDB	2	pos	4.72579e+06	4.10293e+06	4.31668e+06	1.62618e+06	1.65431e+06	1.77895e+06	218566	213708	174374	5.34154e+06	5.11466e+06	5.67433e+06	1.14051e+07	2.07201e+06	2.19442e+06	409753	350633	1.81749e+06
M164T310	L-Phenylalanine	Organic acids and derivatives	Carboxylic acids and derivatives	Amino acids, peptides, and analogues		164.072	309.7	165.079	2.90116	C9H11NO2	[M-H]-	C00079	Cancer: overview; Membrane transport; Metabolism of other amino acids; Digestive system; Biosynthesis of other secondary metabolites; Translation; Amino acid metabolism; Chemical structure transformation maps; Global and overview maps	673-06-3	BioDeepDB	2	neg	3.96052e+07	4.46709e+07	5.45154e+07	6.46696e+07	1.01474e+08	6.45182e+07	2.92173e+07	2.9679e+07	3.16017e+07	2.55497e+07	3.05356e+07	2.82936e+07	1.76486e+06	4.74424e+06	4.36429e+06	4.59644e+07	4.11217e+07	3.86714e+07
M163T60	Acetylcysteine	Organic acids and derivatives	Carboxylic acids and derivatives	Amino acids, peptides, and analogues	HMDB0001890	162.997	60	163.03	6.11422	C5H9NO3S	[M]+	C06809		616-91-1	BioDeepDB	2	pos	7.57362e+06	5.06194e+06	4.62587e+06	6.33124e+06	3.00371e+07	3.56181e+07	4.85972e+07	3.55416e+07	4.03867e+07	2.58816e+07	6.98349e+06	5.62945e+06	1.85647e+07	8.00409e+06	6.5642e+06	5.20565e+07	4.49674e+07	5.1968e+07
M162T97_1	Aminoadipic acid	Organic acids and derivatives	Carboxylic acids and derivatives	Amino acids, peptides, and analogues	HMDB0000510	162.076	97.4	161.069	1.35412	C6H11NO4	[M+H]+	C00956	Amino acid metabolism; Biosynthesis of other secondary metabolites; Global and overview maps	542-32-5 / 1118-90-7	BioDeepDB	2	pos	5.72603e+06	6.37587e+06	5.83136e+06	7.37777e+06	6.73039e+06	2.15689e+07	7.26285e+07	6.09496e+07	4.29358e+07	4.66755e+06	5.40099e+06	4.285e+06	4.45554e+06	4.72647e+06	3.90509e+06	9.90433e+07	1.02376e+08	1.45129e+08
M162T161	O-Acetyl-L-homoserine	Organic acids and derivatives	Carboxylic acids and derivatives	Amino acids, peptides, and analogues		162.076	160.8	161.069	1.4141	C6H11NO4	[M+H]+	C01077	Amino acid metabolism; Global and overview maps	7540-67-2	BioDeepDB	2	pos	7.61989e+07	9.91887e+07	6.93285e+07	8.4289e+06	2.66479e+07	1.82081e+07	8.71153e+06	6.53696e+06	7.11429e+06	5.05679e+06	3.6355e+06	4.0629e+06	4.30476e+06	3.76268e+06	2.4389e+06	5.59244e+06	5.44074e+06	6.37964e+06
M161T559	N(6)-Methyllysine	Organic acids and derivatives	Carboxylic acids and derivatives	Amino acids, peptides, and analogues	HMDB0002038	161.132	558.7	160.121	0.199755	C7H16N2O2	[M+H]+	C02728		1188-07-4 / 7622-29-9	BioDeepDB	2	pos	285337	218085	480182	3.1935e+06	3.75833e+06	2.84113e+06	1.47057e+06	1.37156e+06	1.15794e+06	530531	490323	508137	2.25401e+07	2.93956e+07	2.84399e+07	2.72784e+06	1.99263e+06	1.35051e+06
M159T286	4,5-Dihydroorotic acid	Organic acids and derivatives	Carboxylic acids and derivatives	Amino acids, peptides, and analogues	HMDB0000528	158.961	285.5	158.033	0.552599	C5H6N2O4	[M+H]+	C00337	Global and overview maps; Nucleotide metabolism	155-54-4 / 5988-19-2	BioDeepDB	2	pos	1.29517e+07	1.23667e+07	1.27928e+07	7.6889e+07	6.48832e+07	8.6314e+07	5.95969e+07	4.73326e+07	6.10897e+07	1.27774e+07	1.49924e+07	5.83536e+07	9.24736e+06	1.2097e+07	1.2908e+07	1.03664e+08	9.03949e+07	9.0167e+07
M159T280	D-Alanyl-D-serine	Organic acids and derivatives	Carboxylic acids and derivatives	Amino acids, peptides, and analogues		159.077	279.9	176.08	27.2447	C6H12N2O4	[M+H-H2O]+	C19719	Drug resistance: antimicrobial		BioDeepDB	2	pos	6.83487e+06	2.02461e+07	1.90223e+07	1.94754e+07	1.16392e+07	1.13375e+07	1.80116e+07	1.87475e+07	1.94392e+07	1.86005e+07	1.91061e+07	2.11106e+07	6.45353e+06	5.26478e+06	7.29439e+07	8.11667e+06	2.17684e+07	2.18448e+07
M159T132	Oxoadipic acid	Organic acids and derivatives	Keto acids and derivatives	Medium-chain keto acids and derivatives	HMDB0000225	158.981	131.8	160.037	21.6583	C6H8O5	[M-H]-	C00322	Energy metabolism; Amino acid metabolism; Global and overview maps	3184-35-8	BioDeepDB	2	neg	1.88502e+07	1.8216e+07	1.70306e+07	3.69333e+07	2.65408e+07	1.7662e+07	8.92258e+07	1.26928e+08	1.0973e+08	8.22163e+07	6.50085e+07	7.07098e+07	1.28202e+08	1.21984e+08	2.37656e+07	3.03337e+07	3.58835e+07	9.28876e+07
M158T163	Citrulline	Organic acids and derivatives	Carboxylic acids and derivatives	Amino acids, peptides, and analogues	HMDB0000904	158.092	163.4	175.096	26.1493	C6H13N3O3	[M+H-H2O]+	C00327	Amino acid metabolism; Biosynthesis of other secondary metabolites; Global and overview maps	372-75-8	BioDeepDB	2	pos	1.31035e+07	1.82723e+06	1.70208e+06	1.96246e+06	6.46499e+06	7.07833e+06	1.98677e+06	2.75717e+06	7.95665e+06	5.58517e+06	1.9381e+06	1.9166e+06	1.56785e+06	2.65538e+06	1.61282e+06	8.84409e+06	8.64433e+06	1.89412e+06
M157T153	trans-Aconitate	Organic acids and derivatives	Carboxylic acids and derivatives	Tricarboxylic acids and derivatives	HMDB0000958	157.013	153.3	174.016	26.9659	C6H6O6	[M+H-H2O]+	C02341	Carbohydrate metabolism; Global and overview maps	4023-65-8	mzCloud	2	pos	2.09277e+08	1.37772e+08	1.23527e+08	6.11417e+07	6.47445e+07	7.05675e+07	7.34323e+07	7.28546e+07	4.93582e+07	8.4958e+07	7.24932e+07	8.76241e+07	1.76173e+08	1.55961e+08	1.54319e+08	5.45938e+07	5.91074e+07	6.15606e+07
M156T77	L-Histidine	Organic acids and derivatives	Carboxylic acids and derivatives	Amino acids, peptides, and analogues	HMDB0000177	156.042	76.8	155.07	15.2174	C6H9N3O2	[M+H]+	C00135	Cancer: overview; Membrane transport; Metabolism of other amino acids; Digestive system; Biosynthesis of other secondary metabolites; Translation; Amino acid metabolism; Chemical structure transformation maps; Global and overview maps	71-00-1	BioDeepDB	2	pos	9.73092e+06	1.85822e+07	1.69171e+07	8.57517e+06	1.31928e+07	9.93434e+06	9.27049e+06	6.6171e+06	6.95819e+06	1.4852e+06	1.55533e+06	413652	1.67904e+06	1.67617e+06	1.62158e+06	4.41301e+06	4.46109e+06	4.1451e+06
M155T401	Imidazol-5-yl-pyruvate	Organic acids and derivatives	Organic acids and derivatives	Monocarboxylic acid		155.045	401.2	154.038	1.44474	C6H6N2O3	[M+H]+	C03277	Amino acid metabolism; Global and overview maps		BioDeepDB	2	pos	3.65422e+06	3.68159e+06	1.31837e+07	9.83593e+06	1.4931e+06	2.35434e+06	2.2472e+07	1.94809e+07	1.95394e+07	1.38113e+07	1.5094e+07	1.48326e+07	2.77782e+06	2.46941e+06	2.46776e+06	2.51836e+06	1.37151e+07	2.54155e+06
M155T337	N-Methylethanolaminium phosphate	Organic acids and derivatives	Organic phosphoric acids and derivatives	Phosphate esters	HMDB0060173	155.034	337.4	155.035	5.80515	C3H10NO4P	[M]+	C01210	Lipid metabolism		MetaDNA	2	pos	1.05251e+06	1.06225e+06	1.05414e+06	3.91113e+06	4.94003e+06	6.50962e+06	1.09603e+07	5.48264e+06	4.96839e+06	1.2458e+06	1.2223e+06	1.15331e+06	2.11285e+06	899688	3.98628e+06	3.67735e+06	2.68148e+06	2.55778e+06
M150T145	L-Methionine	Organic acids and derivatives	Carboxylic acids and derivatives	Amino acids, peptides, and analogues	HMDB0000696	150.058	144.7	149.051	0.0342666	C5H11NO2S	[M+H]+	C00073	Cancer: overview; Drug resistance: antineoplastic; Digestive system; Biosynthesis of other secondary metabolites; Translation; Amino acid metabolism; Chemical structure transformation maps; Global and overview maps	63-68-3	BioDeepDB	2	pos	9.08799e+06	8.10294e+06	4.29514e+07	7.44523e+06	7.32587e+06	4.74124e+06	3.32222e+06	4.97985e+06	2.52813e+06	5.01864e+06	4.97405e+06	5.82333e+06	2.26883e+08	1.58251e+08	1.35829e+08	1.03604e+07	1.04398e+07	3.69825e+07
M148T89	L-Glutamic acid	Organic acids and derivatives	Carboxylic acids and derivatives	Amino acids, peptides, and analogues	HMDB0000148	148.061	88.8	147.053	0.735077	C5H9NO4	[M+H]+	C00025	Neurodegenerative disease; Biosynthesis of other secondary metabolites; Substance dependence; Cellular community - eukaryotes; Energy metabolism; Metabolism of other amino acids; Excretory system; Carbohydrate metabolism; Cancer: overview; Membrane transport; Cell growth and death; Signal transduction; Nervous system; Digestive system; Environmental adaptation; Amino acid metabolism; Chemical str…	56-86-0	BioDeepDB	2	pos	1.79123e+08	1.75412e+08	1.94576e+08	1.47566e+09	2.19267e+09	1.53685e+09	1.60334e+09	3.26676e+09	1.92988e+09	3.04695e+09	3.69616e+09	1.8809e+09	2.09867e+08	1.89464e+08	2.13708e+08	1.85073e+09	3.07742e+09	2.00301e+09
M147T99	D-Xylonate	Organooxygen compounds	Carbohydrates and carbohydrate conjugates	Sugar acids and derivatives	HMDB0059750	147.03	98.6	166.048	4.69294	C5H10O6	[M-H2O-H]-	C00502	Carbohydrate metabolism; Global and overview maps	526-91-0	MetaDNA	2	neg	8.83699e+07	9.06735e+07	8.22704e+07	8.12452e+07	7.92232e+07	8.50267e+07	9.55179e+07	9.14255e+07	9.07796e+07	8.87674e+07	9.194e+07	8.88131e+07	8.92118e+07	8.75526e+07	8.78394e+07	9.17704e+07	7.83721e+07	9.05975e+07
M147T75	L-Lysine	Organic acids and derivatives	Carboxylic acids and derivatives	Amino acids, peptides, and analogues	HMDB0000182	147.113	75.3	146.106	0.00149359	C6H14N2O2	[M+H]+	C00047	Metabolism of cofactors and vitamins; Digestive system; Biosynthesis of other secondary metabolites; Translation; Amino acid metabolism; Chemical structure transformation maps; Global and overview maps	56-87-1	BioDeepDB	2	pos	8.55671e+06	9.10001e+06	9.21293e+06	9.20624e+06	1.05274e+07	9.60002e+06	1.4368e+07	1.65044e+07	1.38547e+07	6.34537e+06	7.96955e+06	6.44239e+06	6.32386e+07	8.18707e+07	8.68476e+07	1.46995e+07	1.52421e+07	1.46619e+07
M146T93	L-Glutamine	Organic acids and derivatives	Carboxylic acids and derivatives	Amino acids, peptides, and analogues	HMDB0000641	146.081	93.4	146.069	0.525447	C5H10N2O3	[M]+	C00064	Cancer: overview; Metabolism of cofactors and vitamins; Chemical structure transformation maps; Membrane transport; Nervous system; Excretory system; Digestive system; Carbohydrate metabolism; Nucleotide metabolism; Translation; Amino acid metabolism; Energy metabolism; Global and overview maps	56-85-9	BioDeepDB	2	pos	5.34557e+09	2.8125e+09	3.7135e+09	5.74764e+09	5.00555e+09	5.11102e+09	1.81236e+08	1.03653e+08	2.66714e+09	1.7335e+08	1.45158e+08	3.66132e+08	6.59722e+09	6.52877e+09	6.73119e+09	5.15732e+09	6.02377e+09	3.95598e+09
M146T71	Oxoglutaric acid	Organic acids and derivatives	Keto acids and derivatives	Gamma-keto acids and derivatives	HMDB0000208	146.03	70.7	146.022	1.58696	C5H6O5	[M]+	C00026	Cancer: overview; Metabolism of other amino acids; Signal transduction; Nervous system; Endocrine system; Excretory system; Carbohydrate metabolism; Digestive system; Xenobiotics biodegradation and metabolism; Amino acid metabolism; Chemical structure transformation maps; Global and overview maps	328-50-7 / 64-15-3	BioDeepDB	2	pos	1.26019e+08	9.17319e+07	1.20151e+08	1.7608e+08	1.72956e+08	1.77095e+08	2.11818e+08	1.65553e+08	2.20622e+08	3.58991e+08	4.25319e+08	4.89171e+08	1.90009e+08	1.99784e+08	1.88478e+08	4.7416e+08	5.55008e+08	4.21473e+08
M146T399	2-Dehydropantoate	Organic acids and derivatives	Keto acids and derivatives	Short-chain keto acids and derivatives	HMDB0304068	146.06	398.6	146.058	0.0267643	C6H10O4	[M]+	C00966	Metabolism of cofactors and vitamins; Global and overview maps	470-30-4	BioDeepDB	2	pos	3.58175e+06	7.34806e+06	2.60453e+06	2.18186e+07	5.36678e+06	5.31334e+06	4.05288e+07	4.5202e+07	4.30903e+07	1.65682e+07	1.92197e+07	4.90876e+06	1.01106e+07	2.51566e+07	8.06589e+07	3.19028e+07	3.46929e+07	3.57981e+07
M146T171	(S)-2-amino-6-oxohexanoate	Organic acids and derivatives	Carboxylic acids and derivatives	Amino acids, peptides, and analogues	HMDB0059595	146.081	170.8	145.074	0.848843	C6H11NO3	[M+H]+	C04076	Chemical structure transformation maps; Amino acid metabolism; Biosynthesis of other secondary metabolites; Global and overview maps		MetaDNA	2	pos	1.11222e+07	8.24597e+06	8.66057e+06	2.12082e+07	3.05929e+07	1.5753e+07	3.2807e+07	3.08211e+07	3.42201e+07	4.45318e+07	6.11914e+07	4.00536e+07	9.32674e+06	3.96758e+06	8.41386e+06	3.19133e+07	3.06658e+07	3.13207e+07
M146T144	4-Guanidinobutanoic acid	Organic acids and derivatives	Carboxylic acids and derivatives	Amino acids, peptides, and analogues	HMDB0003464	146.093	143.9	145.085	1.36899	C5H11N3O2	[M+H]+	C01035	Amino acid metabolism; Global and overview maps	463-00-3	BioDeepDB	2	pos	2.64669e+06	2.09416e+06	2.61019e+06	7.98222e+06	6.97374e+06	7.00805e+06	4.15884e+06	4.12514e+06	6.75204e+06	6.25175e+06	5.46378e+06	4.95615e+06	1.23448e+07	1.22774e+07	9.38145e+06	7.43004e+06	4.95751e+06	8.2523e+06
M146T136	(S)-5-Amino-3-oxohexanoate	Organic acids and derivatives	Keto acids and derivatives	Medium-chain keto acids and derivatives	HMDB0012131	146.081	135.8	145.074	0.345974	C6H11NO3	[M+H]+	C03656	Amino acid metabolism; Global and overview maps	19355-90-9	BioDeepDB	2	pos	4.2251e+08	4.3098e+08	4.5887e+08	2.92596e+08	4.1431e+08	4.05531e+08	4.12109e+08	3.35415e+08	3.57913e+08	2.13446e+08	3.98037e+08	2.46684e+08	2.42476e+07	4.31056e+07	4.87507e+07	5.23995e+08	4.44064e+08	5.43795e+08
M145T141	4-Oxoglutaramate	Organic acids and derivatives	Keto acids and derivatives	Short-chain keto acids and derivatives		145.048	140.7	145.037	11.4229	C5H7NO4	[M]+	C05572	Amino acid metabolism		BioDeepDB	2	pos	4.08057e+08	3.90166e+08	3.57549e+08	2.15202e+08	2.58153e+08	2.22154e+08	9.07416e+07	8.32263e+07	8.9913e+07	9.15534e+07	9.57278e+07	1.11569e+08	1.76611e+08	1.52658e+07	2.05315e+07	1.48082e+08	1.42471e+08	1.49089e+08
M144T93	4-Acetamidobutanoic acid	Organic acids and derivatives	Carboxylic acids and derivatives	Amino acids, peptides, and analogues	HMDB0003681	144.067	92.9	145.074	3.99813	C6H11NO3	[M-H]-	C02946	Amino acid metabolism; Global and overview maps	3025-96-5	BioDeepDB	2	neg	1.21967e+08	1.86073e+07	3.98128e+07	2.09158e+08	1.65158e+08	2.0099e+08	4.85047e+08	5.35823e+08	5.2999e+08	1.44653e+08	1.5893e+08	1.68882e+08	8.96912e+07	8.94593e+07	9.14486e+07	2.68356e+08	2.49804e+08	2.92147e+08
M142T340	O-Phosphoethanolamine	Organic acids and derivatives	Organic phosphoric acids and derivatives	Phosphate esters	HMDB0000224	141.957	339.8	141.019	10.42	C2H8NO4P	[M+H]+	C00346	Lipid metabolism; Signal transduction; Global and overview maps; Drug resistance: antimicrobial	1071-23-4	BioDeepDB	2	pos	4.95869e+07	3.92949e+07	4.90268e+07	1.7366e+07	7.5896e+07	7.38337e+07	1.35136e+08	1.21567e+08	1.39121e+08	4.64952e+07	5.67842e+07	5.22177e+07	4.02787e+07	3.49151e+07	3.73063e+07	1.67473e+08	1.7592e+08	3.9933e+08
M140T59	Acetylphosphate	Organic acids and derivatives	Organic phosphoric acids and derivatives	Phosphate esters	HMDB0001494	139.984	58.7	139.988	9.35041	C2H5O5P	[M]+	C00227	Carbohydrate metabolism; Energy metabolism; Metabolism of other amino acids; Global and overview maps	590-54-5	BioDeepDB	2	pos	7.92846e+07	4.71153e+07	5.15791e+07	6.52873e+07	5.53279e+07	5.87044e+07	8.37284e+07	1.01826e+08	8.65711e+07	4.8588e+07	5.45557e+07	5.87117e+07	2.95882e+07	2.66035e+07	8.95872e+06	1.30027e+08	1.47786e+08	1.25609e+08
M133T84	L-Asparagine	Organic acids and derivatives	Carboxylic acids and derivatives	Amino acids, peptides, and analogues	HMDB0033780	133.061	84.2	132.054	0.421605	C4H8N2O3	[M+H]+	C00152	Cancer: overview; Metabolism of other amino acids; Digestive system; Translation; Amino acid metabolism; Chemical structure transformation maps; Global and overview maps	2058-58-4	BioDeepDB	2	pos	1.59172e+08	1.79949e+08	1.66153e+08	8.48594e+07	1.20836e+08	1.12008e+08	1.63093e+07	5.75445e+07	1.41195e+07	1.68891e+08	1.49537e+08	1.67668e+08	2.27908e+06	1.21089e+06	1.96574e+06	3.12673e+07	1.11858e+07	3.77241e+07
M133T75	Ornithine	Organic acids and derivatives	Carboxylic acids and derivatives	Amino acids, peptides, and analogues	HMDB0000214	133.097	75.1	132.09	0	C5H12N2O2	[M+H]+	C00077	Membrane transport; Metabolism of other amino acids; Biosynthesis of other secondary metabolites; Amino acid metabolism; Chemical structure transformation maps; Global and overview maps	3184-13-2/70-26-8	BioDeepDB	2	pos	1.20248e+07	7.88778e+06	9.49141e+06	5.09924e+06	5.05213e+06	1.23046e+06	1.33119e+06	3.25464e+06	839045	455369	3.06081e+06	2.75748e+06	7.70304e+06	2.68563e+06	1.70559e+06	8.37881e+06	2.09853e+06	8.34566e+06
M132T79	L-Aspartic acid	Organic acids and derivatives	Carboxylic acids and derivatives	Amino acids, peptides, and analogues	HMDB0000191	132.031	78.6	133.037	4.36262	C4H7NO4	[M-H]-	C00049	Metabolism of cofactors and vitamins; Metabolism of other amino acids; Chemical structure transformation maps; Membrane transport; Signal transduction; Biosynthesis of other secondary metabolites; Signaling molecules and interaction; Translation; Amino acid metabolism; Energy metabolism; Cell motility; Global and overview maps	56-84-8	BioDeepDB	2	neg	6.43862e+07	7.58309e+07	9.45751e+07	1.46112e+08	2.13057e+08	2.00555e+08	1.75676e+08	1.69578e+08	1.82054e+08	1.39249e+08	1.3118e+08	1.30725e+08	1.14926e+08	1.62438e+08	1.82184e+08	9.50526e+07	9.67541e+07	1.18472e+08
M132T58	cis-4-Hydroxy-D-proline	Organic acids and derivatives	Carboxylic acids and derivatives	Amino acids, peptides, and analogues	HMDB0060460	131.973	57.6	131.058	7.95597	C5H9NO3	[M+H]+	C03440	Amino acid metabolism; Global and overview maps	2584-71-6	BioDeepDB	2	pos	1.97334e+07	3.25767e+07	2.46474e+07	2.98543e+07	5.15664e+07	3.29466e+07	1.91349e+07	2.23689e+07	2.14542e+07	2.71553e+09	1.27156e+07	1.75303e+07	1.9558e+09	1.58835e+09	2.05135e+09	2.17603e+09	2.63747e+09	1.34263e+07
M132T203	L-Leucine	Organic acids and derivatives	Carboxylic acids and derivatives	Amino acids, peptides, and analogues	HMDB0000687	132.102	202.9	131.095	1.33231	C6H13NO2	[M+H]+	C00123	Membrane transport; Signal transduction; Digestive system; Biosynthesis of other secondary metabolites; Translation; Amino acid metabolism; Chemical structure transformation maps; Global and overview maps	61-90-5	BioDeepDB	2	pos	5.22104e+09	3.46054e+09	3.96138e+09	2.43919e+09	2.54509e+09	1.45787e+09	5.25066e+08	1.10818e+09	1.38626e+09	3.02222e+09	2.45735e+09	3.32923e+09	7.81402e+08	8.95233e+08	1.11258e+09	8.20327e+08	9.20156e+08	3.36397e+09
M131T76	Glutaric acid	Organic acids and derivatives	Carboxylic acids and derivatives	Dicarboxylic acids and derivatives	HMDB0000661	131.036	76.2	132.042	3.6326	C5H8O4	[M-H]-	C00489	Lipid metabolism; Amino acid metabolism; Global and overview maps	110-94-1	BioDeepDB	2	neg	9.69949e+06	9.11468e+06	9.18634e+06	6.24885e+06	9.7932e+06	8.62478e+06	4.01962e+07	3.74172e+07	3.41071e+07	1.27101e+07	1.32272e+07	1.25363e+07	5.04815e+07	4.77906e+07	4.26928e+07	2.41343e+07	2.42436e+07	2.71724e+07
M130T301	(2E)-Decenoyl-ACP	Organic acids and derivatives	Carboxylic acids and derivatives	Amino acids, peptides, and analogues	HMDB0062225	130.086	300.7	129.079	0.584228	C6H11NO2	[M+H]+	C03969		52-52-8	BioDeepDB	2	pos	2.21427e+07	2.75625e+07	3.31794e+07	3.84729e+07	5.24323e+07	4.63925e+07	6.57332e+07	5.88637e+07	6.41637e+07	1.63465e+08	1.79504e+08	1.68662e+08	1.99775e+08	2.03869e+08	2.44195e+08	1.20937e+08	1.19143e+08	1.2858e+08
M130T162	Pyrrolidonecarboxylic acid	Organic acids and derivatives	Carboxylic acids and derivatives	Amino acids, peptides, and analogues	HMDB0000805	130.05	162.4	129.043	1.35333	C5H7NO3	[M+H]+	C02237	Global and overview maps	4042-36-8	MetaDNA	2	pos	8.69085e+07	1.15309e+08	7.96479e+07	7.13262e+07	5.90998e+07	5.43312e+07	4.1104e+08	3.58969e+08	3.60001e+08	1.79209e+08	9.14877e+07	9.08631e+07	7.17341e+08	6.11263e+08	5.57219e+08	2.10869e+08	3.45604e+08	3.67205e+08
M130T161	Leucine	Organic acids and derivatives	Carboxylic acids and derivatives	Amino acids, peptides, and analogues	HMDB0062203	130.088	161.5	131.095	3.65907	C6H13NO2	[M-H]-	C16439		328-39-2	BioDeepDB	2	neg	2.4747e+07	2.13233e+07	7.7118e+06	1.90678e+07	4.01047e+07	7.06676e+07	2.22464e+07	1.13874e+07	1.65316e+07	2.48653e+06	2.54215e+06	2.99145e+06	2.84375e+06	2.62491e+06	2.01669e+06	7.67693e+06	2.09262e+07	2.60655e+07
M130T144	Pipecolic acid	Organic acids and derivatives	Carboxylic acids and derivatives	Amino acids, peptides, and analogues	HMDB0000070	130.086	143.6	129.079	0.584228	C6H11NO2	[M+H]+	C00408	Chemical structure transformation maps; Amino acid metabolism; Biosynthesis of other secondary metabolites; Global and overview maps	535-75-1 / 3105-95-1	BioDeepDB	2	pos	3.33659e+09	2.65466e+09	2.69535e+09	7.27078e+08	5.78701e+08	8.48998e+08	4.3694e+09	5.06098e+09	4.06169e+09	6.36682e+09	7.99921e+09	9.03562e+09	5.56402e+09	4.6013e+09	5.53616e+09	3.7198e+09	4.20508e+09	4.434e+09
M129T334	3-Methyl-2-oxovaleric acid	Organic acids and derivatives	Keto acids and derivatives	Short-chain keto acids and derivatives	HMDB0000491	129.056	333.7	130.063	4.46317	C6H10O3	[M-H]-	C03465		1460-34-0	MoNA	2	neg	6.1369e+06	3.85718e+06	6.26949e+06	6.11621e+06	7.67064e+06	6.078e+06	9.66721e+06	1.53646e+07	1.23035e+07	5.5502e+06	6.13239e+06	4.33795e+06	1.2232e+06	1.31327e+06	1.27981e+06	1.04024e+07	6.92057e+06	8.82332e+06
M129T318	Ketoleucine	Organic acids and derivatives	Keto acids and derivatives	Short-chain keto acids and derivatives	HMDB0000695	129.056	318.3	130.063	4.46317	C6H10O3	[M-H]-	C00233	Amino acid metabolism; Biosynthesis of other secondary metabolites; Global and overview maps	816-66-0	MoNA	2	neg	1.3628e+07	2.94495e+06	1.5168e+07	2.07636e+07	2.58312e+07	1.73465e+07	1.16912e+07	1.11447e+07	2.29614e+07	1.25872e+07	9.55477e+06	1.05547e+07	1.75535e+07	1.65367e+07	1.7196e+07	1.12555e+07	1.44735e+07	6.57522e+06
M128T79	Pyroglutamic acid	Organic acids and derivatives	Carboxylic acids and derivatives	Amino acids, peptides, and analogues	HMDB0000267	128.036	78.8	129.043	2.93668	C5H7NO3	[M-H]-	C01879	Metabolism of other amino acids; Global and overview maps	98-79-3	BioDeepDB	2	neg	7.8312e+06	3.58102e+06	5.4477e+06	2.19673e+07	1.4584e+07	1.56929e+07	1.19333e+07	1.20292e+07	1.1893e+07	1.15448e+07	1.49376e+07	1.20637e+07	119565	124239	57015.2	2.06787e+06	1.59575e+06	2.2165e+06
M126T71_1	Ciliatine	Organic acids and derivatives	Organic phosphonic acids and derivatives	Organic phosphonic acids	HMDB0011747	125.986	71.1	125.024	2.59147	C2H8NO3P	[M+H]+	C03557	Membrane transport; Metabolism of other amino acids; Global and overview maps	2041-14-7	BioDeepDB	2	pos	1.55674e+07	3.99297e+07	4.92132e+07	7.87547e+07	5.09765e+07	7.89761e+07	1.71653e+08	1.66197e+08	1.51707e+08	8.3369e+07	8.97438e+07	9.47711e+07	2.30645e+06	1.94743e+06	2.95395e+06	1.34923e+08	1.35479e+08	1.66361e+08
M122T351	L-Cysteine	Organic acids and derivatives	Carboxylic acids and derivatives	Amino acids, peptides, and analogues	HMDB0000574	122.027	351.1	121.02	0.196678	C3H7NO2S	[M+H]+	C00097	Cancer: overview; Metabolism of cofactors and vitamins; Metabolism of other amino acids; Chemical structure transformation maps; Cell growth and death; Digestive system; Biosynthesis of other secondary metabolites; Translation; Amino acid metabolism; Folding, sorting and degradation; Energy metabolism; Global and overview maps	52-90-4	BioDeepDB	2	pos	473951	278938	682467	7.78228e+06	8.87102e+06	8.33385e+06	4.79488e+06	1.13296e+07	8.52322e+06	4.27311e+06	5.17062e+06	4.09631e+06	38702	36149.9	42558.7	2.41055e+06	2.53243e+06	1.02304e+07
M120T88	L-Threonine	Organic acids and derivatives	Carboxylic acids and derivatives	Amino acids, peptides, and analogues	HMDB0000167	120.065	87.5	119.058	2.29875	C4H9NO3	[M+H]+	C00188	Metabolism of cofactors and vitamins; Membrane transport; Digestive system; Biosynthesis of other secondary metabolites; Translation; Amino acid metabolism; Chemical structure transformation maps; Global and overview maps	72-19-5	BioDeepDB	2	pos	1.76864e+08	1.89246e+08	1.88106e+08	1.28345e+08	1.53634e+08	1.668e+08	1.34497e+08	9.80137e+07	9.26829e+07	8.26836e+07	8.90704e+07	1.02412e+08	7.41189e+06	1.30089e+07	1.37884e+07	2.66593e+08	3.26902e+08	2.91278e+08
M120T534	4-Fluoro-L-threonine	Organic acids and derivatives	Carboxylic acids and derivatives	Amino acids, peptides, and analogues		120.044	534.3	137.049	26.107	C4H8FNO3	[M+H-H2O]+	C15533		102130-93-8	BioDeepDB	2	pos	1.4693e+06	1.50689e+06	2.29933e+06	2.49577e+06	3.7458e+06	3.31874e+06	2.10462e+06	1.89098e+06	2.06578e+06	1.45645e+06	1.44063e+06	1.28384e+06	6.21222e+06	6.56957e+06	6.66512e+06	5.47121e+06	6.16769e+06	5.85805e+06
M119T197	2-Methylserine	Organic acids and derivatives	Carboxylic acids and derivatives	Amino acids, peptides, and analogues		119.049	196.7	119.058	1.48285	C4H9NO3	[M]+	C02115		5424-29-3	BioDeepDB	2	pos	4.46484e+06	4.42647e+06	5.12722e+06	5.56737e+06	6.44391e+06	5.28849e+06	5.87458e+06	5.42438e+06	6.10338e+06	3.94227e+06	4.23804e+06	3.40863e+06	982433	910411	1.61054e+06	8.18944e+06	7.52471e+06	7.93448e+06
M118T75	Succinic acid	Organic acids and derivatives	Carboxylic acids and derivatives	Dicarboxylic acids and derivatives	HMDB0000254	118.023	75.2	118.027	14.0542	C4H6O4	[M]-	C00042	Cancer: overview; Metabolism of cofactors and vitamins; Chemical structure transformation maps; Signal transduction; Nervous system; Endocrine system; Carbohydrate metabolism; Xenobiotics biodegradation and metabolism; Amino acid metabolism; Energy metabolism; Global and overview maps	110-15-6	BioDeepDB	2	neg	1.29343e+07	1.11607e+07	1.38613e+07	1.41453e+07	1.64783e+07	1.44013e+07	1.22384e+07	1.14481e+07	1.35992e+07	4.16353e+06	5.65827e+06	5.3106e+06	3.56732e+06	2.96166e+06	4.06847e+06	1.00897e+07	1.07448e+07	1.06398e+07
M118T125	L-Valine	Organic acids and derivatives	Carboxylic acids and derivatives	Amino acids, peptides, and analogues	HMDB0000883	118.086	125.1	117.079	0.643598	C5H11NO2	[M+H]+	C00183	Cancer: overview; Metabolism of cofactors and vitamins; Metabolism of other amino acids; Membrane transport; Digestive system; Biosynthesis of other secondary metabolites; Translation; Amino acid metabolism; Chemical structure transformation maps; Global and overview maps	72-18-4	BioDeepDB	2	pos	1.30758e+08	1.11498e+08	1.66626e+08	1.14412e+08	1.18673e+08	8.29922e+07	2.77686e+08	1.37712e+08	2.98275e+08	1.97246e+08	1.167e+08	1.66467e+08	1.39471e+08	1.15191e+08	1.39759e+08	1.45635e+08	5.00835e+08	4.7939e+07
M117T735	Methylmalonic acid	Organic acids and derivatives	Carboxylic acids and derivatives	Dicarboxylic acids and derivatives	HMDB0000202	116.928	735	118.027	8.83983	C4H6O4	[M-H]-	C02170	Carbohydrate metabolism; Amino acid metabolism; Global and overview maps; Nucleotide metabolism	516-05-2	BioDeepDB	2	neg	2.35686e+07	1.09982e+07	3.55944e+07	6.11101e+07	2.6939e+07	3.32772e+07	7.28779e+07	5.8902e+07	5.64352e+07	3.33772e+07	7.16577e+06	1.16562e+07	1.28313e+07	6.82982e+06	4.55838e+07	1.43536e+07	6.25353e+07	1.99974e+07
M117T710	Guanidoacetic acid	Organic acids and derivatives	Carboxylic acids and derivatives	Amino acids, peptides, and analogues	HMDB0000128	116.928	710.2	117.054	8.64365	C3H7N3O2	[M]-	C00581	Amino acid metabolism; Global and overview maps	352-97-6	BioDeepDB	2	neg	2.30485e+06	2.28209e+06	5.11079e+06	1.30984e+07	1.19612e+07	1.23648e+07	4.13263e+07	4.02598e+07	3.84254e+07	1.96601e+06	8.94481e+06	9.04521e+06	2.41473e+06	2.471e+06	2.27244e+06	3.63196e+06	3.18688e+06	1.03045e+07
M117T31	5-Aminopentanoic acid	Organic acids and derivatives	Carboxylic acids and derivatives	Amino acids, peptides, and analogues	HMDB0003355	116.928	31.2	117.079	6.60905	C5H11NO2	[M]-	C00431	Amino acid metabolism; Global and overview maps	660-88-8	BioDeepDB	2	neg	1.33115e+07	1.30365e+07	1.57043e+07	1.04085e+07	1.51078e+07	1.01306e+07	6.66465e+06	6.33437e+06	7.88091e+06	7.20904e+06	6.97985e+06	6.59951e+06	309888	290805	422218	8.20966e+06	7.78558e+06	8.52767e+06
M116T152	L-Proline	Organic acids and derivatives	Carboxylic acids and derivatives	Amino acids, peptides, and analogues	HMDB0000162	116.071	151.6	115.063	0.206771	C5H9NO2	[M+H]+	C00148	Cancer: overview; Membrane transport; Digestive system; Biosynthesis of other secondary metabolites; Translation; Amino acid metabolism; Global and overview maps	147-85-3	BioDeepDB	2	pos	2.0321e+07	1.09082e+07	8.92889e+06	1.15625e+07	2.00695e+07	1.52933e+07	1.71464e+07	2.03143e+07	1.50192e+07	3.52776e+07	3.91179e+07	4.6289e+07	3.50532e+07	2.61619e+07	2.67945e+07	9.05866e+06	1.02896e+07	1.06836e+07
M115T74	Fumaric acid	Organic acids and derivatives	Carboxylic acids and derivatives	Dicarboxylic acids and derivatives	HMDB0000134	115.004	74.1	116.011	3.26945	C4H4O4	[M-H]-	C00122	Cancer: overview; Metabolism of cofactors and vitamins; Chemical structure transformation maps; Signal transduction; Endocrine system; Carbohydrate metabolism; Xenobiotics biodegradation and metabolism; Amino acid metabolism; Energy metabolism; Global and overview maps	110-17-8	BioDeepDB	2	neg	1.99385e+08	2.14694e+08	2.11573e+08	2.84041e+08	3.59085e+08	3.18782e+08	5.3856e+08	5.10298e+08	6.68344e+08	3.43723e+08	1.28074e+08	1.20333e+08	2.95124e+08	3.20081e+08	3.18574e+08	3.62753e+08	3.46031e+08	3.80215e+08
M115T160	Maleic acid	Organic acids and derivatives	Carboxylic acids and derivatives	Dicarboxylic acids and derivatives	HMDB0000176	115.041	160.2	116.011	15.2218	C4H4O4	[M-H]-	C01384	Carbohydrate metabolism; Amino acid metabolism; Metabolism of cofactors and vitamins; Global and overview maps	110-16-7	BioDeepDB	2	neg	9.81165e+06	1.02684e+07	9.66805e+06	6.28334e+06	5.88037e+06	5.64606e+06	5.50971e+06	5.18967e+06	4.92566e+06	1.14842e+07	1.10897e+07	1.15781e+07	3.65956e+06	3.50351e+06	3.67711e+06	8.33868e+06	8.50566e+06	7.83075e+06
M114T422	Creatinine	Organic acids and derivatives	Carboxylic acids and derivatives	Amino acids, peptides, and analogues	HMDB0000562	113.964	422.1	113.059	2.6051	C4H7N3O	[M+H]+	C00791	Amino acid metabolism; Global and overview maps	60-27-5	BioDeepDB	2	pos	1.84681e+07	1.1761e+07	1.62739e+07	2.50718e+07	1.83869e+07	2.48835e+07	4.65761e+07	4.75309e+07	4.0561e+07	2.48816e+07	2.56332e+07	2.39314e+07	5.65637e+06	6.22621e+06	4.05342e+06	3.74725e+07	3.9824e+07	4.66628e+07
M113T134	Oxalacetic acid	Organic acids and derivatives	Keto acids and derivatives	Short-chain keto acids and derivatives	HMDB0000223	112.988	134.4	132.006	6.99187	C4H4O5	[M-H2O-H]-	C00036	Cancer: overview; Chemical structure transformation maps; Signal transduction; Carbohydrate metabolism; Xenobiotics biodegradation and metabolism; Biosynthesis of other secondary metabolites; Amino acid metabolism; Energy metabolism; Global and overview maps	328-42-7 / 149-63-3	BioDeepDB	2	neg	5.94279e+06	5.6683e+06	4.96887e+06	6.4354e+06	5.7502e+06	2.62821e+07	1.29204e+07	4.67429e+06	1.21909e+07	1.91607e+07	1.92334e+07	2.42888e+07	1.77978e+06	1.97019e+06	1.83469e+06	1.37098e+07	3.87298e+06	1.47097e+07
M104T88	gamma-Aminobutyric acid	Organic acids and derivatives	Carboxylic acids and derivatives	Amino acids, peptides, and analogues	HMDB0000112	104.07	88.2	103.063	5.53474	C4H9NO2	[M+H]+	C00334	Metabolism of cofactors and vitamins; Metabolism of other amino acids; Signal transduction; Nervous system; Sensory system; Endocrine system; Carbohydrate metabolism; Signaling molecules and interaction; Amino acid metabolism; Cellular community - prokaryotes; Global and overview maps	56-12-2	BioDeepDB	2	pos	2.41273e+08	2.51752e+08	2.66666e+08	1.12648e+08	1.53415e+08	1.29069e+08	2.92197e+08	2.73459e+08	2.74683e+08	1.78092e+08	1.94655e+08	1.96523e+08	1.95649e+08	2.03616e+08	2.32227e+08	2.66997e+08	2.33467e+08	2.32997e+08
M104T85	L-Serine	Organic acids and derivatives	Carboxylic acids and derivatives	Amino acids, peptides, and analogues	HMDB0000187	104.036	84.7	105.043	3.61414	C3H7NO3	[M-H]-	C00065	Cancer: overview; Membrane transport; Metabolism of other amino acids; Chemical structure transformation maps; Drug resistance: antimicrobial; Signal transduction; Digestive system; Lipid metabolism; Carbohydrate metabolism; Biosynthesis of other secondary metabolites; Translation; Amino acid metabolism; Energy metabolism; Global and overview maps	56-45-1	BioDeepDB	2	neg	4.51225e+06	5.2527e+06	6.40169e+06	2.13329e+07	3.39883e+07	2.83546e+07	3.44753e+07	3.3275e+07	4.51846e+07	1.20951e+07	1.36451e+07	1.146e+07	1.47862e+07	1.2976e+07	1.43908e+07	4.95479e+07	5.14852e+07	4.77749e+07
M103T122	Acetoacetic acid	Organic acids and derivatives	Keto acids and derivatives	Short-chain keto acids and derivatives	HMDB0000060	103.039	122.4	102.032	3.64912	C4H6O3	[M+H]+	C00164	Signal transduction; Carbohydrate metabolism; Xenobiotics biodegradation and metabolism; Amino acid metabolism; Global and overview maps	541-50-4/141-81-1	BioDeepDB	2	pos	9.59422e+06	8.74363e+06	8.50491e+06	7.83975e+06	8.01982e+06	7.83202e+06	3.01127e+07	3.88132e+07	3.19142e+07	2.85352e+07	3.2727e+07	4.65805e+07	5.35776e+07	3.9014e+07	2.56371e+07	1.81237e+07	6.51394e+06	1.98212e+07
M102T88	1-Aminocyclopropanecarboxylic acid	Organic acids and derivatives	Carboxylic acids and derivatives	Amino acids, peptides, and analogues	HMDB0036458	102.055	88.5	101.048	0.112435	C4H7NO2	[M+H]+	C01234	Chemical structure transformation maps; Amino acid metabolism; Global and overview maps	22059-21-8	BioDeepDB	2	pos	2.63478e+08	2.45609e+08	2.68168e+08	1.45807e+08	1.72063e+08	1.25854e+08	3.04515e+08	2.85384e+08	2.51244e+08	2.49856e+08	2.43835e+08	4.23123e+07	2.59394e+08	2.50938e+08	2.57917e+08	2.36765e+08	7.22914e+07	2.31582e+08
M101T90	2-Ketobutyric acid	Organic acids and derivatives	Keto acids and derivatives	Short-chain keto acids and derivatives	HMDB0000005	101.024	90.4	102.032	0.989861	C4H6O3	[M-H]-	C00109	Carbohydrate metabolism; Amino acid metabolism; Global and overview maps	600-18-0	BioDeepDB	2	neg	5.35595e+08	5.31747e+08	6.24376e+08	4.08042e+08	4.88384e+08	4.32515e+08	1.32818e+08	1.4753e+08	1.56653e+08	3.14584e+08	3.1486e+08	3.31449e+08	1.68209e+08	1.68603e+08	1.59322e+08	3.21396e+08	2.58997e+08	2.73855e+08
M591T386_1	UDP-N-acetyl-beta-L-fucosamine	Nucleotide derivative	Nucleotide derivative	Pyrimidine nucleotide-sugar		591.111	386	591.087	2.49847	C17H27N3O16P2	[M]+	C20774	Glycan biosynthesis and metabolism; Global and overview maps		BioDeepDB	2	pos	3.10538e+06	1.60148e+06	10096.6	166580	787467	389619	2.7629e+06	2.68937e+06	2.3093e+06	1.22737e+07	1.51468e+07	1.49282e+07	5.55101e+06	3.76908e+06	7.6041e+06	4.78011e+06	5.09225e+06	4.00277e+06
M664T144_2	NAD	Nucleosides, nucleotides, and analogues	(5'->5')-dinucleotides	(5'->5')-dinucleotides	HMDB0000902	664.116	143.6	664.117	0	C21H28N7O14P2	[M+H]+	C00003	Metabolism of cofactors and vitamins; Signal transduction; Digestive system; Endocrine system; Xenobiotics biodegradation and metabolism; Aging; Energy metabolism; Global and overview maps	53-84-9	BioDeepDB	2	pos	2.18655e+07	1.9373e+07	2.04626e+07	1.74657e+07	1.03421e+07	1.02881e+07	6.53398e+06	8.61947e+06	1.21803e+07	2.47821e+07	1.28995e+07	1.56927e+07	111763	5.47238e+06	28551.8	1.20608e+07	1.51934e+07	1.40361e+07
M535T78_2	UDP-D-Xylose	Nucleosides, nucleotides, and analogues	Pyrimidine nucleotides	Pyrimidine ribonucleotides	HMDB0001018	535.044	78.4	536.044	13.2251	C14H22N2O16P2	[M-H]-	C00190	Carbohydrate metabolism; Global and overview maps; Metabolism of terpenoids and polyketides	3616-06-6	MoNA	2	neg	3.20297e+06	821889	784911	2.54259e+06	1.33821e+06	771335	2.17737e+06	2.17274e+06	1.6281e+06	3.82172e+06	4.72535e+06	5.15564e+06	4.70393e+07	3.49666e+07	4.57518e+07	1.68982e+06	1.54406e+06	2.07762e+06
M457T551	FMN	Nucleosides, nucleotides, and analogues	Flavin nucleotides	Flavin nucleotides	HMDB0001520	457.118	550.5	456.105	12.3032	C17H21N4O9P	[M+H]+	C00061	Metabolism of cofactors and vitamins; Digestive system; Biosynthesis of other secondary metabolites; Metabolism of terpenoids and polyketides; Energy metabolism; Global and overview maps	146-17-8 / 6184-17-4	BioDeepDB	2	pos	3.55976e+07	2.22324e+07	4.13392e+07	2.01275e+07	1.40365e+07	1.87537e+07	2.76921e+07	2.48238e+07	3.56578e+07	2.01495e+07	2.03098e+07	2.12277e+07	2.0873e+07	1.11622e+07	1.19739e+07	2.22274e+07	1.51465e+07	2.73972e+07
M398T801	S-Adenosylmethionine	Nucleosides, nucleotides, and analogues	5'-deoxyribonucleosides	5'-deoxy-5'-thionucleosides	HMDB0001185	398.239	801.2	398.137	3.56856	C15H22N6O5S	[M]+	C00019	Biosynthesis of other secondary metabolites; Metabolism of terpenoids and polyketides; Amino acid metabolism; Folding, sorting and degradation; Chemical structure transformation maps; Global and overview maps	17176-17-9	BioDeepDB	2	pos	9.91519e+06	9.56608e+06	1.25419e+07	1.95987e+07	1.85473e+07	1.94155e+07	1.29045e+07	1.36149e+07	1.20491e+06	1.25225e+07	2.07733e+07	1.85149e+07	3.54124e+06	2.41628e+06	2.71274e+06	407541	856438	871624
M348T144	AMP	Nucleosides, nucleotides, and analogues	Purine nucleotides	Purine ribonucleotides	HMDB0000045	348.07	143.7	347.063	2.51674	C10H14N5O7P	[M+H]+	C00020	Endocrine and metabolic disease; Drug resistance: antineoplastic; Signal transduction; Sensory system; Endocrine system; Neurodegenerative disease; Metabolism of terpenoids and polyketides; Nucleotide metabolism; Substance dependence; Chemical structure transformation maps; Global and overview maps	61-19-8	BioDeepDB	2	pos	6.86395e+06	3.39855e+06	3.24204e+06	4.71749e+06	3.24679e+06	3.54775e+06	2.24809e+06	2.23516e+06	1.88552e+06	1.03809e+07	1.06329e+07	1.14708e+07	999197	931279	844524	1.68386e+06	1.53954e+06	2.06283e+06
M347T84	IMP	Nucleosides, nucleotides, and analogues	Purine nucleotides	Purine ribonucleotides	HMDB0000175	347.038	83.7	348.047	3.81512	C10H13N4O8P	[M-H]-	C00130	Drug resistance: antineoplastic; Sensory system; Nucleotide metabolism; Chemical structure transformation maps; Global and overview maps	131-99-7	MetaDNA	2	neg	8.29103e+06	5.19829e+06	9.42832e+06	8.0868e+06	6.87728e+06	7.06484e+06	6.31086e+06	5.38148e+06	4.71985e+06	6.38975e+06	5.58423e+06	5.60876e+06	3.67958e+06	6.03058e+06	4.93564e+06	5.75808e+06	7.08198e+06	6.71841e+06
M347T184	dGMP	Nucleosides, nucleotides, and analogues	Purine nucleotides	Purine deoxyribonucleotides	HMDB0001044	347.062	184	347.063	4.27689	C10H14N5O7P	[M]-	C00362	Global and overview maps; Nucleotide metabolism	902-04-5	mzCloud	2	neg	9.04005e+06	3.57723e+06	4.19434e+06	421762	2.13786e+06	838987	1.25847e+06	597306	1.38317e+06	9.96138e+06	7.92694e+06	9.01935e+06	1.77898e+07	1.44314e+07	1.91566e+07	452688	506976	635469
M336T522	Isopentenyl adenosine	Nucleosides, nucleotides, and analogues	Purine nucleosides	Purine nucleosides	HMDB0304396	336.165	521.7	335.159	3.11199	C15H21N5O4	[M+H]+	C16427	Global and overview maps; Metabolism of terpenoids and polyketides	7724-76-7	BioDeepDB	2	pos	7.01286e+06	6.84884e+06	7.66444e+06	4.37034e+06	4.47487e+06	4.45128e+06	3.40822e+06	3.93944e+06	1.53798e+06	1.56238e+07	1.87705e+07	1.97415e+07	643543	331909	490513	1.49812e+06	1.14049e+06	1.87116e+06
M335T363	Nicotinic acid mononucleotide	Nucleosides, nucleotides, and analogues	Purine nucleosides	Nicotinic acid nucleotides	HMDB0001132	335.04	363.1	336.048	2.45941	C11H15NO9P	[M-H]-	C01185	Metabolism of cofactors and vitamins; Global and overview maps	321-02-8	BioDeepDB	2	neg	2.41388e+07	3.17909e+07	2.43983e+07	2.88722e+07	3.17495e+07	7.90998e+07	1.99091e+07	1.676e+07	1.55997e+07	1.64339e+06	1.14701e+06	1.64192e+06	1.36672e+06	6.18109e+06	6.42549e+06	1.49125e+07	3.11728e+07	1.76906e+07
M325T138	UMP	Nucleosides, nucleotides, and analogues	Pyrimidine nucleotides	Pyrimidine ribonucleotides	HMDB0000288	325.043	137.8	324.036	0.381488	C9H13N2O9P	[M+H]+	C00105	Global and overview maps; Nucleotide metabolism	58-97-9	BioDeepDB	2	pos	3.03196e+06	3.40602e+06	3.92329e+06	2.09392e+06	2.60315e+06	2.26268e+06	897019	844967	1.23126e+06	611534	2.06063e+06	2.53053e+06	965864	945523	1.12488e+06	1.09458e+07	8.38881e+06	9.69215e+06
M323T545	3'-UMP	Nucleosides, nucleotides, and analogues	Ribonucleoside 3'-phosphates	Ribonucleoside 3'-phosphates	HMDB0060282	323.022	545.4	324.036	19.5772	C9H13N2O9P	[M-H]-	C01368	Global and overview maps; Nucleotide metabolism	35170-03-7/84-53-7	MetaDNA	2	neg	7.87647e+06	1.11103e+07	3.66454e+06	5.22868e+06	6.44324e+06	4.91537e+06	2.76266e+06	2.37231e+06	2.66086e+06	1.87407e+06	1.80469e+06	2.37638e+06	664030	500888	800362	8.01045e+06	1.02914e+07	9.80675e+06
M323T313	dTMP	Nucleosides, nucleotides, and analogues	Purine nucleosides	Purine deoxyribonucleotides	HMDB0001227	323.077	313.4	322.057	1.56341	C10H15N2O8P	[M+H]+	C00364	Drug resistance: antineoplastic; Global and overview maps; Nucleotide metabolism	365-07-1	BioDeepDB	2	pos	6.22734e+06	1.19213e+07	6.23614e+07	5.07558e+07	4.91062e+07	5.11507e+07	1.48428e+08	1.0147e+08	1.24523e+08	1.24919e+08	1.36162e+08	1.17235e+08	1.60507e+07	1.31031e+07	1.93887e+07	8.94651e+07	1.03435e+08	2.62514e+07
M321T387_2	Deoxy-5-methylcytidylate	Nucleosides, nucleotides, and analogues	Pyrimidine nucleotides	Pyrimidine deoxyribonucleotides		321.072	387.1	321.073	1.24583	C10H16N3O7P	[M]+	C03495		2498-41-1	BioDeepDB	2	pos	948968	6.13526e+06	6.95987e+06	5.91376e+06	7.07415e+06	6.98769e+06	6.15067e+06	5.99002e+06	5.65384e+06	1.17695e+06	245325	2.17457e+06	273934	214058	162691	2.44627e+07	5.99757e+06	4.29677e+06
M315T440	5'-Phosphoribosyl-N-formylglycinamide	Nucleosides, nucleotides, and analogues	Glycinamide ribonucleotides	Glycinamide ribonucleotides	HMDB0001308	315.071	440	314.051	0.179905	C8H15N2O9P	[M+H]+	C04376	Global and overview maps; Nucleotide metabolism	349-34-8	BioDeepDB	2	pos	1.03615e+07	3.22805e+06	7.59784e+06	6.49813e+06	5.57381e+06	2.13385e+07	2.4292e+07	2.99933e+06	2.07433e+07	3.12025e+06	994347	1.03717e+07	1.5412e+07	7.86456e+06	2.6871e+07	1.55093e+07	1.84392e+07	3.49135e+07
M298T387	5'-Methylthioadenosine	Nucleosides, nucleotides, and analogues	5'-deoxyribonucleosides	5'-deoxy-5'-thionucleosides	HMDB0001173	298.096	386.6	297.09	4.61597	C11H15N5O3S	[M+H]+	C00170	Chemical structure transformation maps; Amino acid metabolism; Global and overview maps; Metabolism of terpenoids and polyketides	2457-80-9	BioDeepDB	2	pos	1.49215e+08	1.31034e+08	4.80313e+07	5.39459e+07	5.68423e+07	5.25777e+07	1.70964e+08	1.44005e+08	1.47777e+08	2.95953e+07	5.80393e+07	4.49343e+07	2.20797e+07	1.99292e+07	2.33359e+07	7.05471e+07	2.2786e+08	2.1369e+08
M284T287	Guanosine	Nucleosides, nucleotides, and analogues	Purine nucleosides	Purine nucleosides	HMDB0000133	284.1	286.7	283.092	3.31417	C10H13N5O5	[M+H]+	C00387	Membrane transport; Global and overview maps; Nucleotide metabolism	118-00-3	BioDeepDB	2	pos	3.16569e+08	3.22124e+08	3.80655e+08	4.93069e+08	4.78979e+08	4.60284e+08	4.10623e+08	3.55815e+08	3.73402e+08	2.62797e+08	2.91213e+08	2.6536e+08	3.98686e+07	4.18675e+07	3.76091e+07	4.43588e+08	4.16636e+08	4.82307e+08
M282T322	2'-O-Methyladenosine	Nucleosides, nucleotides, and analogues	Purine nucleosides	Purine nucleosides	HMDB0004326	282.119	322.3		3.89907	C11H16N5O7P(C5H8O6PR)n(C5H8O6PR)n	[M+H]+	C04779		2140-79-6	BioDeepDB	2	pos	1.46768e+06	4.91641e+06	5.1182e+06	9.63603e+06	7.65053e+06	9.57111e+06	1.36464e+07	1.34822e+07	1.40321e+07	5.74403e+06	5.68744e+06	4.78027e+06	99093.9	35234.5	21122.2	1.37861e+07	1.26778e+07	1.41478e+07
M281T373_1	9-Riburonosyladenine	Nucleosides, nucleotides, and analogues	Purine nucleosides	Purine nucleosides		281.1	372.6	281.076	1.49819	C10H11N5O5	[M]+	C11501			BioDeepDB	2	pos	1.61496e+07	1.3218e+07	1.19688e+07	1.52103e+07	6.11336e+06	9.65589e+06	1.2099e+07	1.31853e+07	9.32824e+06	2.51704e+07	1.37998e+07	1.05238e+07	3.19331e+06	1.80643e+07	4.45063e+06	2.18186e+07	2.47706e+07	2.26596e+07
M268T302	Deoxyguanosine	Nucleosides, nucleotides, and analogues	Purine nucleosides	Purine 2'-deoxyribonucleosides	HMDB0000085	268.103	302.1	267.097	2.34945	C10H13N5O4	[M+H]+	C00330	Membrane transport; Global and overview maps; Nucleotide metabolism	961-07-9	MoNA	2	pos	1.09895e+07	8.46734e+06	1.44715e+07	2.49782e+07	1.64736e+07	1.42517e+07	1.06194e+07	1.03539e+07	1.91969e+07	9.01334e+06	8.38412e+06	8.24037e+06	6.24262e+06	7.03849e+06	6.00911e+06	1.30601e+07	1.19231e+07	1.13697e+07
M268T256	Adenosine	Nucleosides, nucleotides, and analogues	Purine nucleosides	Purine nucleosides	HMDB0000050	268.105	255.6	267.097	1.95446	C10H13N5O4	[M+H]+	C00212	Circulatory system; Membrane transport; Signal transduction; Endocrine system; Neurodegenerative disease; Signaling molecules and interaction; Nucleotide metabolism; Substance dependence; Global and overview maps	58-61-7	BioDeepDB	2	pos	3.47597e+08	1.6215e+09	1.30737e+09	2.25597e+09	2.12588e+09	1.90968e+09	5.57795e+08	5.04206e+08	7.64539e+08	9.31347e+07	4.55229e+07	5.94221e+07	1.1001e+07	7.52004e+07	1.18669e+08	2.37128e+08	5.11492e+08	1.57133e+08
M267T269	Inosine	Nucleosides, nucleotides, and analogues	Purine nucleosides	Purine nucleosides	HMDB0000195	267.075	269.4	268.081	6.27539	C10H12N4O5	[M-H]-	C00294	Membrane transport; Global and overview maps; Nucleotide metabolism	58-63-9	BioDeepDB	2	neg	1.468e+07	1.79056e+07	1.70724e+07	8.59584e+06	9.05267e+06	8.60646e+06	3.25488e+06	3.70342e+06	3.80297e+06	1.99485e+06	2.39348e+06	3.29088e+06	1.06137e+06	1.52442e+06	1.45774e+06	3.75312e+06	5.57068e+06	3.09874e+06
M252T347	Deoxyinosine	Nucleosides, nucleotides, and analogues	Purine nucleosides	Purine 2'-deoxyribonucleosides	HMDB0000071	252.088	347	252.086	8.72711	C10H12N4O4	[M]-	C05512	Membrane transport; Global and overview maps; Nucleotide metabolism	890-38-0	mzCloud	2	neg	3.19916e+06	3.413e+06	3.51128e+06	118920	1.65917e+06	1.23227e+06	2.24513e+06	535345	93381.4	3.15382e+06	8.52566e+06	3.58409e+06	347396	1.54493e+06	2.32355e+06	105322	63869.2	195796
M244T144	Cytidine	Nucleosides, nucleotides, and analogues	Pyrimidine nucleosides	Pyrimidine nucleosides	HMDB0000089	244.093	143.6	243.085	0.311357	C9H13N3O5	[M+H]+	C00475	Membrane transport; Global and overview maps; Nucleotide metabolism	65-46-3	BioDeepDB	2	pos	7.61592e+06	6.93427e+06	6.63089e+06	3.19234e+06	4.02266e+06	3.2216e+06	6.41612e+06	6.49181e+06	6.05223e+06	2.71079e+06	2.30059e+06	2.99653e+06	3.92957e+07	3.45348e+07	3.82442e+07	1.2889e+07	1.14881e+07	1.01002e+07
M243T176	Uridine	Nucleosides, nucleotides, and analogues	Pyrimidine nucleosides	Pyrimidine nucleosides	HMDB0000296	243.063	175.8	244.07	1.95834	C9H12N2O6	[M-H]-	C00299	Membrane transport; Global and overview maps; Nucleotide metabolism	58-96-8	BioDeepDB	2	neg	2.08032e+08	1.3292e+08	1.87432e+08	2.45126e+07	9.21798e+07	1.17468e+08	1.88101e+07	5.9204e+07	2.83091e+07	4.42052e+07	3.53652e+07	7.17654e+07	7.17725e+07	1.02637e+08	1.75844e+08	3.95764e+08	3.54424e+08	4.24244e+08
M242T588	Thymidine	Nucleosides, nucleotides, and analogues	Pyrimidine nucleosides	Pyrimidine 2'-deoxyribonucleosides	HMDB0000273	242.177	588.1	242.09	4.1247	C10H14N2O5	[M]-	C00214	Global and overview maps; Nucleotide metabolism	50-89-5	BioDeepDB	2	neg	1.90663e+07	1.9706e+07	1.66112e+07	1.1193e+07	1.05211e+07	1.23371e+07	1.10248e+07	7.61345e+06	6.53498e+06	1.02738e+07	1.06869e+07	1.5211e+07	1.0047e+07	9.70292e+06	9.92796e+06	6.7982e+06	6.34468e+06	6.68165e+06
M228T749	Deoxyuridine	Nucleosides, nucleotides, and analogues	Pyrimidine nucleosides	Pyrimidine 2'-deoxyribonucleosides	HMDB0000012	228.195	749.2	228.075	2.21008	C9H12N2O5	[M]+	C00526	Membrane transport; Global and overview maps; Nucleotide metabolism	951-78-0	BioDeepDB	2	pos	2.3137e+08	2.34668e+08	2.28502e+08	1.31281e+08	1.66664e+08	1.04461e+08	1.02881e+08	9.55894e+07	1.35212e+08	2.09598e+08	1.37513e+08	1.58668e+08	3.8251e+07	4.28851e+07	3.39969e+07	1.14632e+08	1.17205e+08	1.01218e+08
M227T541	Deoxycytidine	Nucleosides, nucleotides, and analogues	Pyrimidine nucleosides	Pyrimidine 2'-deoxyribonucleosides	HMDB0000014	227.164	541.1	227.091	2.85761	C9H13N3O4	[M]+	C00881	Membrane transport; Global and overview maps; Nucleotide metabolism	951-77-9	BioDeepDB	2	pos	3.97061e+06	4.22771e+06	5.08577e+06	6.32314e+06	1.04815e+07	6.94886e+06	4.64417e+06	3.97597e+06	5.1871e+06	3.59501e+06	3.0219e+06	2.68035e+06	3.42422e+07	3.41481e+07	3.79212e+07	3.34699e+06	3.28399e+06	3.74807e+06
M252T282	2'-Deoxyadenosine	Nucleosides, nucleotides, and analogues	Pyrimidine nucleosides	Pyrimidine 2'-deoxyribonucleosides	HMDB0000101	252.109	281.8	251.102	0.0951968	C10H13N5O3	[M+H]+	C00559	Membrane transport; Global and overview maps; Nucleotide metabolism	16373-93-6	BioDeepDB	2	pos	1.01022e+06	2.93368e+06	4.44239e+06	8.42742e+06	7.15361e+06	7.70098e+06	2.53154e+06	6.81216e+06	1.26158e+06	9.8719e+06	8.924e+06	9.00275e+06	225444	220963	1.24749e+06	3.60915e+06	4.72465e+06	5.4307e+06
M918T331_2	cis-2-Methyl-5-isopropylhexa-2,5-dienoyl-CoA	Lipids and lipid-like molecules	Fatty Acyls	Fatty acyl thioesters	HMDB0006540	918.233	331.4	917.22	6.88714	C31H50N7O17P3S	[M+H]+	C11946	Metabolism of terpenoids and polyketides		BioDeepDB	2	pos	883639	712348	1.23205e+06	1.37187e+06	2.06303e+06	2.18832e+06	160434	138122	617033	15588.9	21245.8	29026.6	6215.11	4642.07	2261.2	175647	156484	302467
M537T827_2	Alpha-Carotene	Lipids and lipid-like molecules	Prenol lipids	Tetraterpenoids	HMDB0003993	537.42	827	536.438	4.19441	C40H56	[M+H]+	C05433	Chemical structure transformation maps; Global and overview maps; Metabolism of terpenoids and polyketides	7488-99-5 / 432-70-2	BioDeepDB	2	pos	1.32618e+07	6.73353e+06	5.17004e+06	8.36773e+06	3.19704e+06	3.1761e+06	2.8295e+06	3.25869e+06	2.55444e+06	4.69022e+06	5.59534e+06	6.97848e+06	6.20157e+07	6.84114e+07	9.9251e+06	7.38274e+06	9.96659e+06	4.87542e+06
M480T741_1	20-Hydroxyecdysone	Lipids and lipid-like molecules	Steroids and steroid derivatives	Bile acids, alcohols and derivatives	HMDB0030180	480.296	740.7	480.309	25.8174	C27H44O7	[M]+	C02633	Metabolism of terpenoids and polyketides	5289-74-7	mzCloud	2	pos	6.94098e+07	1.92363e+08	8.54564e+07	6.44668e+07	5.18555e+07	4.71389e+07	7.86871e+06	1.05549e+07	1.25657e+07	9.66223e+06	8.86355e+06	9.5091e+06	589837	430801	506727	9.25817e+06	1.00138e+07	2.87205e+06
M479T808_1	20,26-Dihydroxyecdysone	Lipids and lipid-like molecules	Steroids and steroid derivatives	Bile acids, alcohols and derivatives	HMDB0245570	479.291	807.6	496.304	9.73511	C27H44O8	[M+H-H2O]+	C16500	Metabolism of terpenoids and polyketides	19458-46-9	MetaDNA	2	pos	1.38864e+08	1.5328e+08	1.72852e+08	7.37485e+07	7.85191e+07	8.87903e+07	2.00953e+07	4.85483e+06	8.659e+06	6.2157e+06	5.16975e+06	6.02012e+06	324499	355822	308984	1.1237e+07	6.59086e+06	4.50983e+06
M476T797_2	Retinoyl b-glucuronide	Lipids and lipid-like molecules	Prenol lipids	Terpene glycosides	HMDB0003141	476.28	797	476.241	8.00227	C26H36O8	[M]+	C11061	Metabolism of cofactors and vitamins	401-10-5	BioDeepDB	2	pos	8.77131e+06	9.26364e+06	8.71983e+06	1.45361e+07	1.33407e+07	1.32287e+07	8.37454e+06	8.54112e+06	3.44261e+06	7.87631e+06	1.08005e+07	1.23291e+07	2.95985e+07	2.8539e+07	1.42261e+07	1.13892e+07	1.17382e+07	3.36635e+06
M473T794	Maslinic acid	Lipids and lipid-like molecules	Prenol lipids	Triterpenoids	HMDB0002392	473.358	794.1	472.355	8.61081	C30H48O4	[M+H]+	C16939		4373-41-5	BioDeepDB	2	pos	2.78977e+06	1.35363e+06	5.12818e+06	1.09382e+07	7.47047e+06	1.33682e+07	4.6266e+06	3.21096e+06	2.68354e+06	3.75619e+06	5.61587e+06	8.81293e+06	9.81025e+07	7.80645e+07	8.09186e+07	1.67632e+07	1.47454e+07	1.70379e+07
M471T783_2	Asiatic acid	Lipids and lipid-like molecules	Prenol lipids	Triterpenes		471.351	782.9	488.35	16.8325	C30H48O5	[M+H-H2O]+	C08617		464-92-6	mzCloud	2	pos	2.08823e+07	1.48743e+07	1.57864e+07	1.08856e+06	1.34114e+06	286411	6.08508e+06	5.50141e+06	6.82917e+06	1.82598e+07	2.81899e+07	3.9676e+07	4.16671e+08	4.16131e+08	4.39453e+08	2.52613e+07	1.16748e+07	3.30661e+06
M465T349	Agnuside	Lipids and lipid-like molecules	Prenol lipids	Terpene glycosides	HMDB0036561	465.128	348.6	466.147	25.6359	C22H26O11	[M-H]-	C09765		11027-63-7	mzCloud	2	neg	5.70961e+07	4.4323e+07	9.14232e+07	7.53675e+06	1.14668e+07	5.07586e+06	5.20548e+06	4.49294e+06	6.33788e+06	7.36323e+06	7.70275e+06	7.5616e+06	5.6283e+07	4.58783e+07	7.0643e+07	3.045e+07	3.35459e+07	2.26791e+07
M455T830_1	Ursolic acid	Lipids and lipid-like molecules	Prenol lipids	Triterpenoids	HMDB0002395	455.346	829.6	456.36	14.3276	C30H48O3	[M-H]-	C08988		77-52-1	MoNA	2	neg	2.1103e+07	2.46726e+07	9.29742e+07	1.03437e+08	1.05568e+08	1.067e+08	5.62424e+07	5.22973e+07	1.64106e+07	3.01918e+07	2.16281e+07	2.21009e+07	8.44581e+06	3.0586e+06	3.71455e+06	1.91138e+07	8.01042e+06	1.35497e+07
M453T836_2	Glycyrrhetinate	Lipids and lipid-like molecules	Prenol lipids	Triterpenoids	HMDB0011628	453.335	836.4	470.34	6.25145	C30H46O4	[M+H-H2O]+	C02283		c("1449-05-4", "471-53-4")	mzCloud	2	pos	6.08899e+07	2.38958e+07	2.51178e+07	7.26292e+06	6.57151e+06	7.9363e+06	2.17783e+07	5.73077e+06	6.10087e+06	4.37652e+07	3.20447e+07	5.53258e+07	9.21014e+07	9.07835e+07	2.36762e+08	5.21362e+07	2.11606e+07	4.06721e+07
M449T827	Glycochenodeoxycholic acid	Lipids and lipid-like molecules	Steroids and steroid derivatives	Bile acids, alcohols and derivatives	HMDB0000637	449.317	827.4	449.314	6.6768	C26H43NO5	[M]-	C05466	Lipid metabolism; Digestive system	16564-43-5	BioDeepDB	2	neg	5.74385e+07	1.85465e+07	1.87428e+07	1.5087e+07	130807	1.08267e+07	3.38134e+06	1.02662e+06	408370	2.9697e+07	1.40063e+07	2.92598e+07	99242.8	140519	101963	7.72806e+06	9.21856e+06	9.32234e+06
M445T839	Arabidiol	Lipids and lipid-like molecules	Prenol lipids	Triterpenoids	HMDB0304265	445.362	839.3	444.397	9.1666	C30H52O2	[M+H]+	C19828	Global and overview maps; Metabolism of terpenoids and polyketides		BioDeepDB	2	pos	3.16141e+07	1.75776e+07	2.60692e+07	3.65184e+07	4.52523e+07	4.27394e+07	2.41968e+06	3.06303e+07	4.71939e+07	5.10115e+07	6.67871e+07	7.57415e+07	4.53308e+07	3.08596e+07	6.15252e+07	1.91863e+07	9.33579e+06	2.605e+07
M445T779	3-Dehydroecdysone	Lipids and lipid-like molecules	Sterol Lipids	Sterols		445.294	779.1	462.298	7.03805	C27H42O6	[M+H-H2O]+	C02513	Metabolism of terpenoids and polyketides	39750-00-0	BioDeepDB	2	pos	8.7851e+06	2.08832e+06	4.52672e+06	2.29952e+06	1.20134e+06	4.55543e+06	4.45544e+06	489037	4.61476e+06	558994	96778.1	513398	1.04812e+06	927956	1.06584e+06	1.41883e+06	181135	2.04762e+06
M430T536_2	alpha-Tocopherol	Lipids and lipid-like molecules	Prenol lipids	Quinone and hydroquinone lipids	HMDB0001893	430.242	535.9	430.381	2.29364	C29H50O2	[M]+	C02477	Metabolism of cofactors and vitamins; Cell growth and death; Digestive system; Chemical structure transformation maps; Global and overview maps	59-02-9	BioDeepDB	2	pos	6.78369e+07	6.85755e+07	5.52674e+07	5.00333e+07	5.41277e+07	6.00164e+07	5.46685e+07	1.03942e+08	4.23606e+07	1.02857e+07	6.00753e+06	1.42884e+07	3.74387e+07	3.63997e+07	3.84183e+07	1.06295e+07	9.42801e+06	1.89439e+07
M427T405	Abscisic acid glucose ester	Lipids and lipid-like molecules	Prenol Lipids	Isoprenoids		427.194	404.9	426.189	5.79593	C21H30O9	[M+H]+	C15970	Global and overview maps; Metabolism of terpenoids and polyketides		MetaDNA	2	pos	4.91133e+07	6.07839e+07	7.07379e+07	3.79208e+07	4.90536e+07	4.40427e+07	2.39684e+06	1.58896e+06	3.31063e+06	6.18138e+06	6.43079e+06	7.51228e+06	235028	94958.7	78723.3	1.30637e+06	1.1978e+06	1.61659e+06
M421T271	Lamiide	Lipids and lipid-like molecules	Prenol lipids	Terpene glycosides		421.136	271	422.142	2.31754	C17H26O12	[M-H]-	C11644		27856-54-8	mzCloud	2	neg	2.80988e+06	2.47364e+06	2.94587e+06	1.26265e+07	1.19756e+07	1.1986e+07	2.28202e+07	2.1247e+07	1.53317e+07	2.714e+06	3.90404e+06	3.08127e+06	1.81605e+06	2560.67	1.5843e+06	1.60345e+07	8.15521e+06	7.62516e+06
M419T421	Lamioside	Lipids and lipid-like molecules	Prenol Lipids	Isoprenoids		419.156	420.8	420.163	1.13562	C18H28O11	[M-H]-	C11645			MetaDNA	2	neg	8.13362e+07	7.48162e+07	8.42385e+07	2.17113e+07	6.6042e+07	6.02014e+07	5.26587e+06	5.47194e+06	8.12662e+06	9.34987e+06	1.11967e+07	1.13428e+07	7.81801e+06	5.43523e+06	3.18965e+06	9.80005e+06	1.31045e+07	1.94662e+07
M415T807_2	Sodium deoxycholate	Lipids and lipid-like molecules	Steroids and steroid derivatives	Bile acids, alcohols and derivatives		415.211	807	414.275	1.01522	C24H39O4. Na	[M+H]+	C11171		302-95-4	BioDeepDB	2	pos	7.80893e+08	3.80034e+08	1.55518e+09	8.54796e+08	1.21761e+09	5.65522e+08	8.93366e+07	8.18378e+07	6.08017e+07	2.53466e+08	6.8774e+07	2.35162e+08	1.50001e+08	1.13126e+08	1.05912e+08	2.44787e+08	3.28753e+08	5.23304e+07
M393T801_1	Deoxycholic acid	Lipids and lipid-like molecules	Steroids and steroid derivatives	Bile acids, alcohols and derivatives	HMDB0000626	393.284	801.1	392.293	2.02564	C24H40O4	[M+H]+	C04483	Lipid metabolism; Digestive system	83-44-3	BioDeepDB	2	pos	6.828e+07	1.70214e+08	1.1114e+08	1.33432e+07	1.37244e+07	8.04162e+06	1.33586e+07	1.29477e+07	9.97228e+06	2.30169e+07	1.15878e+08	9.50414e+07	5.98701e+08	8.99485e+07	1.07369e+08	1.2945e+07	1.16364e+07	2.60244e+07
M389T735	Lubiprostone	Lipids and lipid-like molecules	Fatty Acyls	Eicosanoids	HMDB0015180	389.208	735.3	390.222	17.4714	C20H32F2O5	[M-H]-	C13707		136790-76-6/333963-40-9	BioDeepDB	2	neg	1.42032e+07	1.56613e+07	3.53165e+06	6.10039e+06	2.7393e+06	4.48921e+06	1.17299e+06	3.86836e+06	1.18117e+06	1.7429e+08	1.24525e+08	1.43229e+08	2.65119e+07	1.48076e+07	6.87392e+07	2.98702e+06	1.8049e+06	1.28897e+06
M389T634	Secologanin	Lipids and lipid-like molecules	Prenol lipids	Terpene glycosides	HMDB0304482	389.168	633.9	388.137	19.9667	C17H24O10	[M+H]+	C01852	Chemical structure transformation maps; Biosynthesis of other secondary metabolites; Global and overview maps; Metabolism of terpenoids and polyketides	19351-63-4 / NA	BioDeepDB	2	pos	2.83553e+06	8.20167e+06	7.29945e+06	7.24155e+06	1.07698e+07	5.34382e+06	2.54556e+06	2.41938e+06	2.08804e+06	9.20076e+06	1.14854e+07	1.28432e+07	3.32357e+06	2.72382e+06	2.47241e+06	9.40504e+06	2.28468e+06	9.40022e+06
M355T657	Trioxilin A3	Lipids and lipid-like molecules	Fatty Acyls	Eicosanoids	HMDB0001977	355.248	656.5	354.241	1.19353	C20H34O5	[M+H]+	C14809	Lipid metabolism	68860-46-8	MetaDNA	2	pos	1.0136e+07	4.42891e+06	1.15245e+07	1.2885e+07	1.12547e+07	1.15219e+07	3.50908e+06	3.95575e+06	2.55746e+06	7.17197e+06	7.25351e+06	8.22348e+06	2.05411e+07	9.52574e+06	2.57744e+07	4.92008e+06	4.74833e+06	1.70106e+06
M350T494	Prostaglandin E3	Lipids and lipid-like molecules	Fatty Acyls	Eicosanoids	HMDB0002664	350.218	493.6	350.209	23.9857	C20H30O5	[M]+	C06439		802-31-3	MetaDNA	2	pos	7.31607e+07	7.99127e+07	8.61411e+07	1.56302e+08	1.36115e+08	1.26952e+08	6.75513e+07	4.82864e+07	9.08563e+07	2.77591e+06	9.18322e+06	2.93973e+06	191486	900645	913763	3.45322e+07	4.75427e+07	2.39457e+07
M346T771	Cortexolone	Lipids and lipid-like molecules	Steroids and steroid derivatives	Hydroxysteroids	HMDB0000015	346.33	771.3	346.214	6.06258	C21H30O4	[M]+	C05488	Lipid metabolism; Endocrine and metabolic disease; Global and overview maps; Endocrine system	152-58-9	BioDeepDB	2	pos	4.8748e+07	6.67815e+07	8.55483e+07	1.52246e+08	1.85546e+08	1.75357e+08	1.79832e+08	1.57935e+08	1.33587e+08	1.07393e+08	9.78945e+07	8.84915e+07	9.75696e+06	1.04635e+07	2.95821e+06	4.58212e+07	4.90957e+07	5.79483e+07
M330T814	Ethyl icosapentate	Lipids and lipid-like molecules	Fatty Acyls	Fatty acid esters	HMDB0039530	330.263	813.7	330.256	20.2869	C22H34O2	[M]+	C16184		86227-47-6/NA	BioDeepDB	2	pos	2.28698e+07	3.08364e+07	1.81402e+07	2.99466e+07	3.64745e+07	3.57424e+07	2.92432e+07	3.12332e+07	2.21949e+07	2.57797e+07	3.04765e+07	2.51388e+07	2.85627e+07	2.59946e+07	2.29685e+07	3.26187e+07	2.75481e+07	2.61198e+07
M330T608	9,10,13-TriHOME	Lipids and lipid-like molecules	Fatty Acyls	Fatty acids and conjugates	HMDB0004710	330.237	608.3	330.241	10.9011	C18H34O5	[M]-	C14835	Lipid metabolism	29907-57-1	MetaDNA	2	neg	2.21299e+07	1.09742e+07	1.83013e+07	8.56237e+06	1.47934e+07	1.34335e+07	2.02621e+07	3.07777e+07	2.39481e+07	6.32041e+06	7.64044e+06	8.22852e+06	8.71202e+06	6.55977e+06	9.62137e+06	1.48088e+07	8.51553e+06	1.28181e+07
M329T794	Carnosol	Lipids and lipid-like molecules	Prenol lipids	Terpene lactones	HMDB0002121	329.177	793.8	330.183	2.3574	C20H26O4	[M-H]-	C09069		5957-80-2	BioDeepDB	2	neg	3.98813e+07	3.28278e+07	3.28442e+07	4.94214e+07	1.04001e+08	4.17997e+07	1.50054e+08	8.85326e+07	6.48889e+07	9.50826e+07	1.19456e+08	3.46425e+07	2.07758e+08	5.79215e+08	9.51455e+08	1.58222e+09	4.88747e+08	4.78351e+08
M325T798	11-Dehydrocorticosterone	Lipids and lipid-like molecules	Steroids and steroid derivatives	Hydroxysteroids	HMDB0004029	325.185	797.5	344.199	12.5775	C21H28O4	[M-H2O-H]-	C05490	Lipid metabolism	72-23-1	BioDeepDB	2	neg	9.00565e+07	2.89044e+08	2.73762e+08	3.06578e+08	3.71671e+08	3.68099e+08	4.36223e+08	4.08823e+08	4.2766e+08	9.41102e+07	9.97956e+07	9.76542e+07	1.84716e+07	1.92923e+07	1.62025e+07	6.01589e+08	5.3866e+08	4.88821e+08
M325T254	Kojibiose	Lipids and lipid-like molecules	Fatty Acyls	Fatty acyl glycosides	HMDB0011742	325.111	254.4	342.116	6.8715	C12H22O11	[M+H-H2O]+	C19632		2140-29-6	BioDeepDB	2	pos	1.04619e+07	1.02301e+07	8.88731e+06	9.9715e+06	9.92812e+06	9.23556e+06	8.29525e+06	8.65677e+06	8.86181e+06	137547	171352	241007	134992	112881	59738.5	673270	514662	706144
M325T179	Melibiitol	Lipids and lipid-like molecules	Fatty Acyls	Fatty acyl glycosides	HMDB0006791	325.118	179	344.132	13.1954	C12H24O11	[M-H2O-H]-	C05399	Carbohydrate metabolism	497-83-6	MetaDNA	2	neg	2.1356e+07	2.06415e+07	2.67455e+07	4.25262e+07	4.77411e+07	3.96722e+07	8.82886e+06	7.52016e+06	9.94336e+06	2.12507e+07	2.02243e+07	1.91484e+07	544434	542709	1.42871e+06	2.77685e+07	2.93089e+07	3.40028e+07
M321T737	8,9-DiHETrE	Lipids and lipid-like molecules	Fatty Acyls	Eicosanoids	HMDB0002311	321.242	737.2	338.246	12.5575	C20H34O4	[M+H-H2O]+	C14773	Lipid metabolism; Nervous system; Global and overview maps	192461-96-4	BioDeepDB	2	pos	107153	90724.4	165780	7.50703e+06	1.38461e+07	1.22535e+07	7.82157e+07	7.01589e+07	6.76493e+07	1.36142e+08	1.72702e+08	1.1337e+08	4.04797e+07	3.5456e+07	4.53146e+07	8.35639e+07	7.98747e+07	1.12619e+08
M321T641	5,6-DHET	Lipids and lipid-like molecules	Fatty Acyls	Eicosanoids	HMDB0002343	321.243	641.4	338.246	13.1801	C20H34O4	[M+H-H2O]+	C14772	Lipid metabolism; Nervous system; Global and overview maps	213382-49-1	BioDeepDB	2	pos	914354	591542	2.18891e+06	8.60553e+06	1.43614e+07	8.89952e+06	1.42223e+07	1.22741e+07	1.27932e+07	74600.2	443060	563442	1.34471e+07	2.08654e+07	1.82436e+07	1.74246e+07	1.51542e+07	9.94085e+06
M315T323	Gibberellin A51	Lipids and lipid-like molecules	Prenol lipids	Diterpenoids	HMDB0035041	315.147	322.9	332.162	24.6418	C19H24O5	[M+H-H2O]+	C11865	Global and overview maps; Metabolism of terpenoids and polyketides	56978-14-4	MetaDNA	2	pos	2.17616e+06	1.7843e+06	1.81465e+06	812474	786114	467253	1.17643e+06	1.24777e+06	1.40721e+06	2.09216e+06	4.89985e+06	2.05965e+06	1.45276e+08	6.47647e+07	1.02826e+08	2.89667e+06	2.74838e+06	2.47241e+06
M314T323	2,3-Dehydro-gibberellin A9	Lipids and lipid-like molecules	Prenol lipids	Diterpenoids		314.144	323	314.152	23.2372	C19H22O4	[M]+	C11866	Global and overview maps; Metabolism of terpenoids and polyketides	2531-21-7	MetaDNA	2	pos	5.36951e+07	5.42883e+07	4.50543e+07	3.41993e+08	2.66679e+08	2.82434e+08	4.2874e+08	5.02521e+08	4.76378e+08	1.29094e+07	7.74539e+06	9.29488e+06	1.4018e+06	7.88339e+07	9.14393e+07	3.62556e+08	2.59494e+08	4.13903e+08
M314T229	Geranyl diphosphate	Lipids and lipid-like molecules	Prenol lipids	Isoprenoid phosphates		314.092	229.4	314.068	0.0443805	C10H20O7P2	[M]+	C00341	Chemical structure transformation maps; Metabolism of cofactors and vitamins; Global and overview maps; Metabolism of terpenoids and polyketides	763-10-0	BioDeepDB	2	pos	9.98882e+06	1.0102e+07	9.04016e+06	8.45812e+06	7.82336e+06	8.5516e+06	1.05446e+07	7.73919e+06	1.03407e+07	2.05801e+07	1.17536e+07	1.65535e+07	1.23681e+07	1.25056e+07	1.13122e+07	1.24292e+07	6.52598e+06	6.40822e+06
M313T741	9,10-DHOME	Lipids and lipid-like molecules	Fatty Acyls	Fatty acids and conjugates	HMDB0004704	313.239	740.9	314.246	1.80831	C18H34O4	[M-H]-	C14828	Lipid metabolism	263399-34-4	MoNA	2	neg	1.02518e+07	1.14096e+07	8.42133e+06	5.53338e+06	9.01934e+06	8.23127e+06	9.13182e+06	2.00266e+07	1.61438e+07	1.05066e+07	1.49505e+07	1.09787e+07	2.02745e+07	2.29951e+07	1.09643e+07	1.10152e+07	1.42415e+07	2.4191e+07
M312T699	Levonorgestrel	Lipids and lipid-like molecules	Steroids and steroid derivatives	Estrane steroids	HMDB0014511	312.216	698.8	312.209	22.1001	C21H28O2	[M]+	C08153		797-63-7/6533-00-2	BioDeepDB	2	pos	1.60899e+06	1.50182e+06	1.82299e+06	3.80996e+07	4.79936e+07	4.0031e+07	8.42177e+07	8.61258e+07	9.73367e+07	7.37673e+06	8.70426e+06	8.47147e+06	3.6621e+08	3.25094e+08	1.20828e+08	7.96136e+07	7.02868e+07	6.83459e+07
M311T800	9(S)-HPODE	Lipids and lipid-like molecules	Fatty Acyls	Lineolic acids and derivatives	HMDB0006940	311.224	800.5	312.23	3.45732	C18H32O4	[M-H]-	C14827	Lipid metabolism; Global and overview maps	29774-12-7	BioDeepDB	2	neg	9.85146e+07	3.44235e+07	1.14987e+08	1.8092e+08	1.82199e+08	1.76021e+08	1.38353e+08	1.4158e+08	9.08206e+07	2.95014e+08	1.02202e+08	9.015e+07	8.5096e+06	1.02551e+07	9.52502e+06	1.00687e+08	7.77091e+07	1.18231e+08
M311T786	9,12,13-TriHOME	Lipids and lipid-like molecules	Fatty Acyls	Fatty acids and conjugates	HMDB0004708	311.224	786.2	330.241	7.03677	C18H34O5	[M-H2O-H]-	C14833	Lipid metabolism	97134-11-7	MetaDNA	2	neg	7.68195e+07	6.43453e+07	5.55059e+07	3.99275e+07	4.43392e+07	6.08198e+07	5.24382e+06	4.36194e+06	4.14185e+06	1.88229e+07	3.50888e+07	2.86327e+07	1.2205e+07	7.90992e+06	2.10456e+06	6.44854e+06	3.74774e+07	6.60502e+06
M311T779_1	Arachidic acid	Lipids and lipid-like molecules	Fatty Acyls	Fatty acids and conjugates	HMDB0002212	311.169	779.5	312.303	0.655606	C20H40O2	[M-H]-	C06425	Lipid metabolism	506-30-9	BioDeepDB	2	neg	2.1584e+07	5.73815e+07	1.70333e+07	1.59939e+08	1.87475e+08	1.43412e+08	3.42832e+08	3.35077e+08	1.98859e+08	4.24452e+08	5.00864e+08	5.17819e+08	1.43732e+09	1.64406e+09	1.66707e+09	1.46695e+08	1.36656e+08	1.62084e+08
M311T680	Docosahexaenoic acid	Lipids and lipid-like molecules	Fatty Acyls	Fatty acids and conjugates	HMDB0002183	311.224	680.4	328.24	29.4515	C22H32O2	[M+H-H2O]+	C06429	Lipid metabolism	6217-54-5	BioDeepDB	2	pos	1.16025e+07	2.43208e+07	1.97865e+07	1.92902e+06	1.71923e+06	1.39784e+06	3.2222e+06	3.07736e+06	2.20276e+06	3.24821e+06	1.05416e+07	1.02785e+07	7.82597e+07	9.24063e+06	1.16823e+07	2.12258e+06	2.11763e+06	5.01006e+06
M309T731	2,3-Dinor-8-iso prostaglandin F2alpha	Lipids and lipid-like molecules	Fatty acyls	Eicosanoids		309.205	730.6	326.209	1.45352	C18H30O5	[M+H-H2O]+	C14794	Lipid metabolism	221664-05-7	BioDeepDB	2	pos	91351.6	788097	1.39693e+06	438285	615771	567839	7.27334e+06	8.23257e+06	5.03898e+06	1.68432e+07	1.67003e+07	1.64573e+07	1.05137e+06	1.15393e+06	4.15507e+06	6.14244e+06	6.08091e+06	7.2069e+06
M305T734	Arachidonic acid	Lipids and lipid-like molecules	Fatty Acyls	Fatty acids and conjugates	HMDB0001043	305.247	733.8	304.24	2.2146	C20H32O2	[M+H]+	C00219	Circulatory system; Cell growth and death; Nervous system; Sensory system; Endocrine system; Lipid metabolism; Structure-based classification; Immune system; Infectious disease: parasitic; Global and overview maps	506-32-1	BioDeepDB	2	pos	1.2922e+06	1.94188e+06	1.59757e+06	2.73022e+06	688464	250541	2.81963e+06	3.09425e+06	1.8422e+06	3.8618e+06	2.95135e+06	2.53706e+06	2.02369e+06	2.16966e+06	2.35594e+06	1.30676e+06	2.32077e+06	1.4252e+06
M302T372	2-Methoxy-17beta-estradiol	Lipids and lipid-like molecules	Steroids and steroid derivatives	Estrane steroids	HMDB0000405	302.195	372.1	302.188	23.8256	C19H26O3	[M]+	C05302	Lipid metabolism	362-07-2	mzCloud	2	pos	2.20855e+06	3.23852e+06	1.64575e+06	1.51976e+06	3.67802e+06	4.15372e+06	1.70976e+06	1.38703e+06	2.27708e+06	1.91575e+06	1.11181e+06	2.68516e+06	5.30155e+08	5.52465e+08	5.50638e+08	2.75818e+07	3.04725e+07	2.65409e+07
M301T733_1	9-cis-Retinoic acid	Lipids and lipid-like molecules	Prenol lipids	Retinoids	HMDB0002369	301.216	732.5	300.209	0.916286	C20H28O2	[M+H]+	C15493	Cancer: overview; Metabolism of cofactors and vitamins; Endocrine system; Cancer: specific types; Immune system	5300-03-8	BioDeepDB	2	pos	7.87848e+06	8.45783e+06	1.15684e+07	1.8085e+07	1.4251e+06	1.08606e+07	1.65179e+07	5.92467e+06	8.87515e+06	1.112e+07	9.52739e+06	2.1068e+07	3.8037e+06	1.04271e+06	774119	2.64384e+06	8.0952e+06	5.98767e+06
M298T767	3-Ketosphingosine	Organooxygen compounds	Carbonyl compounds	b'-hydroxy-alpha,beta-unsaturated ketones	HMDB0245914	298.274	766.5	297.267	1.59585	C18H35NO2	[M+H]+	C06121			BioDeepDB	2	pos	3.03068e+07	2.13603e+07	2.6948e+07	2.42285e+07	2.55516e+07	2.87779e+07	3.00709e+07	2.94329e+07	2.61951e+07	2.37151e+07	2.91599e+07	2.5054e+07	3.36656e+07	2.43279e+07	2.47945e+07	2.29085e+07	2.47786e+07	3.32313e+07
M297T711	Alpha-dimorphecolic acid	Lipids and lipid-like molecules	Fatty Acyls	Lineolic acids and derivatives	HMDB0004670	297.242	711	296.235	0.928536	C18H32O3	[M+H]+	C14767	Lipid metabolism; Endocrine system	73543-67-6	BioDeepDB	2	pos	5.10753e+06	2.9262e+06	3.4705e+06	2.86456e+06	3.11093e+06	2.72667e+06	4.02564e+06	3.99336e+06	4.60981e+06	2.39218e+06	3.62016e+06	1.69616e+06	1.97366e+06	2.39639e+06	1.67431e+06	1.96482e+06	5.63828e+06	1.94933e+06
M297T693	12,13-DHOME	Lipids and lipid-like molecules	Fatty Acyls	Fatty acids and conjugates	HMDB0004705	297.242	692.7	314.246	12.8986	C18H34O4	[M+H-H2O]+	C14829	Lipid metabolism		mzCloud	2	pos	696675	1.13188e+06	1.16984e+06	255966	1.15171e+06	102559	3.11549e+06	4.50896e+06	333772	6.12754e+06	3.86938e+06	4.36138e+06	1.04493e+06	1.34668e+06	2.01222e+06	131547	265591	393177
M295T840	9,10-Epoxyoctadecenoic acid	Lipids and lipid-like molecules	Fatty Acyls	Fatty acids and conjugates	HMDB0004701	295.229	839.6	296.235	3.3872	C18H32O3	[M-H]-	C14825	Lipid metabolism; Global and overview maps		BioDeepDB	2	neg	9.9478e+06	9.38801e+06	1.14788e+07	1.03236e+07	4.82036e+07	1.07031e+07	5.13307e+07	5.86663e+07	6.95322e+07	3.07449e+06	4.03368e+06	4.23839e+06	2.54878e+06	2.38185e+06	2.61063e+06	1.36804e+08	1.19753e+08	1.27466e+08
M295T813	13-L-Hydroperoxylinoleic acid	Lipids and lipid-like molecules	Fatty Acyls	Lineolic acids and derivatives	HMDB0003871	295.228	813.5	312.23	2.70977	C18H32O4	[M+H-H2O]+	C04717	Lipid metabolism; Global and overview maps	33964-75-9	BioDeepDB	2	pos	2.24719e+07	7.56713e+06	1.53184e+06	2.5767e+06	9.14345e+06	3.29645e+06	1.41642e+08	4.99843e+07	4.34549e+06	4.97732e+07	6.28387e+07	5.0933e+07	8.13898e+06	5.67854e+07	1.11531e+08	9.60873e+06	4.02113e+07	4.02013e+07
M295T774	9-OxoODE	Lipids and lipid-like molecules	Fatty Acyls	Lineolic acids and derivatives	HMDB0004669	295.227	774.5	294.219	0.596152	C18H30O3	[M+H]+	C14766	Lipid metabolism	54232-59-6	mzCloud	2	pos	4.38993e+07	6.72886e+07	5.87293e+07	3.43288e+07	4.45301e+07	4.11335e+07	1.21756e+07	1.65763e+07	3.23984e+07	4.77168e+06	5.9511e+06	4.47045e+06	7.69653e+06	2.69263e+07	5.53622e+06	1.42689e+07	2.10686e+07	1.79484e+07
M295T727	(2'E,4'Z,8E)-Colneleic acid	Lipids and lipid-like molecules	Fatty Acyls	Fatty acids and conjugates	HMDB0030995	295.227	727.4	294.219	0.348303	C18H30O3	[M+H]+	C19827		52761-34-9	BioDeepDB	2	pos	1.1323e+07	147966	9.99615e+06	6.53364e+06	1.16959e+06	1.57353e+06	1.76519e+07	1.35784e+07	2.60811e+07	3.52377e+06	2.59337e+07	1.56618e+07	431420	8.62153e+06	855263	1.91316e+07	1.30424e+07	9.30936e+06
M293T839	12-OPDA	Lipids and lipid-like molecules	Fatty Acyls	Eicosanoids	HMDB0301804	293.211	839.4	292.204	0.335761	C18H28O3	[M+H]+	C01226	Lipid metabolism; Global and overview maps	67204-66-4 / 85551-10-6	BioDeepDB	2	pos	7.3599e+06	5.09778e+06	8.38112e+06	1.55511e+07	5.5876e+07	1.72756e+07	6.51972e+07	6.06457e+07	1.31276e+08	2.8811e+07	3.3067e+07	3.31244e+07	4.35188e+06	9.03091e+06	8.51603e+06	9.27642e+07	1.20053e+08	3.18473e+07
M293T810	9,10-EOT	Lipids and lipid-like molecules	Fatty Acyls	Medium-chain fatty acid		293.211	810.3	292.204	1.6234	C18H28O3	[M+H]+	C16324	Lipid metabolism; Global and overview maps		MetaDNA	2	pos	7.28934e+07	3.10125e+07	5.65367e+07	3.29121e+07	6.37845e+06	2.60471e+07	9.86676e+07	9.35992e+07	1.57445e+07	2.18929e+07	3.53446e+07	4.95444e+07	4.1562e+06	5.34922e+06	1.2362e+06	7.51089e+06	8.48429e+06	5.44234e+06
M293T771	9(S)-HPOT	Lipids and lipid-like molecules	Fatty Acyls	Hydroperoxy unsaturated fatty acid		293.211	771.4	310.214	0.943535	C18H30O4	[M+H-H2O]+	C16321	Lipid metabolism; Global and overview maps	111004-08-1	BioDeepDB	2	pos	1.15932e+07	1.00522e+07	3.55752e+06	4.97111e+07	7.40002e+07	8.05397e+07	4.98967e+07	1.06863e+08	4.27211e+07	2.08917e+07	2.68958e+07	1.03138e+07	1.87016e+06	3.52406e+07	3.77902e+07	8.85907e+07	8.95694e+07	3.20334e+07
M291T830	13(S)-HPOT	Lipids and lipid-like molecules	Fatty Acyls	Hydroperoxy unsaturated fatty acid		291.196	829.8	310.214	1.3393	C18H30O4	[M-H2O-H]-	C04785	Lipid metabolism; Global and overview maps		mzCloud	2	neg	1.93549e+08	1.19055e+08	1.9362e+08	3.17068e+08	4.57109e+08	3.97411e+08	4.56652e+08	4.58432e+08	4.40275e+08	1.19032e+08	1.3575e+08	1.28273e+08	1.60767e+07	1.033e+07	1.78763e+07	3.15138e+08	4.17421e+08	4.42708e+08
M291T454	1-Dehydro-[6]-gingerdione	Phenylpropanoids and polyketides	Cinnamic acids and derivatives	Hydroxycinnamic acids and derivatives	HMDB0302131	291.178	453.5	290.152	12.4588	C17H22O4	[M+H]+	C17746	Biosynthesis of other secondary metabolites; Global and overview maps		BioDeepDB	2	pos	1.75282e+06	2.67785e+06	4.78767e+06	6.42706e+06	9.75266e+06	5.77764e+06	3.24017e+06	2.51561e+06	4.11634e+06	176875	752494	192664	127219	138878	149297	2.53025e+06	2.78066e+06	942760
M289T726	8,11,14-Eicosatrienoic acid	Lipids and lipid-like molecules	Fatty Acyls	Fatty acids and conjugates	HMDB0002925	289.253	726	306.256	15.3291	C20H34O2	[M+H-H2O]+	C03242	Lipid metabolism; Global and overview maps	1783-84-2	BioDeepDB	2	pos	2.0239e+06	3.48575e+06	3.24228e+06	5.04522e+06	2.27675e+07	5.49396e+06	1.24876e+07	1.01293e+07	8.93371e+06	1.84074e+06	2.52601e+06	1.61447e+06	9.18288e+06	6.90913e+06	9.52379e+06	1.28655e+07	8.45787e+06	1.38586e+06
M288T752	Dehydroepiandrosterone	Lipids and lipid-like molecules	Steroids and steroid derivatives	Androstane steroids	HMDB0000077	288.29	751.7	288.209	0.887847	C19H28O2	[M]+	C01227	Cancer: overview; Endocrine system; Lipid metabolism; Xenobiotics biodegradation and metabolism; Cancer: specific types; Global and overview maps	53-43-0	BioDeepDB	2	pos	1.29432e+10	1.10033e+10	1.21621e+10	6.77579e+09	4.9272e+09	1.21553e+10	1.19607e+10	5.30479e+09	1.29781e+10	1.35254e+10	1.78046e+10	2.34219e+10	1.56653e+10	1.17214e+10	1.18783e+10	1.55883e+10	1.49759e+10	6.96834e+09
M285T679	Hexadecanedioate	Lipids and lipid-like molecules	Fatty Acyls	Fatty acids and conjugates	HMDB0000672	285.208	679.2	286.214	2.72082	C16H30O4	[M-H]-	C19615	Lipid metabolism; Global and overview maps	505-54-4	mzCloud	2	neg	5.32272e+06	5.56195e+06	4.94571e+06	1.42998e+06	2.54528e+06	1.82033e+06	2.00776e+06	802815	2.11373e+06	1.18082e+06	1.89859e+06	1.43392e+06	1.0401e+06	542788	1.07214e+07	2.1733e+06	6.18433e+06	2.76948e+06
M283T411	Oleic acid	Lipids and lipid-like molecules	Fatty Acyls	Fatty acids and conjugates	HMDB0000207	283.175	410.8	282.256	3.28774	C18H34O2	[M+H]+	C00712	Lipid metabolism; Chemical structure transformation maps; Aging	112-80-1	BioDeepDB	2	pos	1.09795e+08	5.5767e+07	7.38275e+07	8.86358e+07	1.48063e+07	2.32037e+07	1.30477e+07	1.13925e+07	2.87425e+07	3.64119e+07	1.51058e+07	4.62201e+07	2.26415e+06	7.09652e+06	6.51893e+06	4.40501e+06	1.88468e+07	2.03871e+07
M279T817	Bovinic acid	Lipids and lipid-like molecules	Fatty Acyls	Lineolic acids and derivatives	HMDB0003797	279.234	816.7	280.24	2.50686	C18H32O2	[M-H]-	C04056	Lipid metabolism	2540-56-9	BioDeepDB	2	neg	1.89419e+09	1.5198e+09	1.83683e+09	2.48631e+09	2.56756e+09	2.15787e+09	9.81601e+08	5.52372e+08	3.06415e+08	2.91439e+08	4.8389e+08	4.82037e+08	1.31335e+07	1.81131e+07	1.08036e+07	2.04162e+08	2.17594e+08	2.39099e+08
M279T790	13S-hydroxyoctadecadienoic acid	Lipids and lipid-like molecules	Fatty Acyls	Lineolic acids and derivatives	HMDB0004667	279.231	790.2	296.235	5.3719	C18H32O3	[M+H-H2O]+	C14762	Lipid metabolism; Endocrine system	5204-88-6/29623-28-7	BioDeepDB	2	pos	2.9429e+06	2.98142e+06	4.00851e+06	9.06181e+06	8.2095e+06	8.42247e+06	1.42196e+07	1.36116e+07	1.47769e+07	2.94579e+06	5.91431e+06	3.14159e+06	1.48977e+06	1.31965e+06	1.7762e+06	1.41236e+07	1.56075e+07	1.32461e+07
M277T814	Stearidonic acid	Lipids and lipid-like molecules	Fatty Acyls	Lineolic acids and derivatives	HMDB0006547	277.215	813.5	276.209	2.79927	C18H28O2	[M+H]+	C16300	Lipid metabolism; Global and overview maps	20290-75-9	BioDeepDB	2	pos	2.03013e+07	3.86541e+06	1.53399e+07	2.2813e+07	4.16329e+06	4.8121e+06	3.45164e+07	3.51085e+07	2.32832e+07	4.07497e+07	3.78932e+07	3.83207e+07	1.49676e+06	4.32062e+06	1.22661e+06	3.8996e+07	3.56652e+07	4.19848e+07
M275T809	Nandrolone	Lipids and lipid-like molecules	Steroids and steroid derivatives	Estrane steroids	HMDB0002725	275.2	809.5	274.193	0.930493	C18H26O2	[M+H]+	C07254		434-22-0	MoNA	2	pos	1.12687e+07	1.73306e+07	9.00552e+06	2.86874e+07	1.78558e+07	9.96111e+06	1.61991e+07	1.11622e+07	1.30086e+07	1.1159e+07	1.60223e+07	1.30894e+07	1.55224e+07	2.02707e+07	1.86355e+07	8.37771e+06	7.16341e+06	1.12867e+07
M271T819	Estrone	Lipids and lipid-like molecules	Steroids and steroid derivatives	Estrane steroids	HMDB0000145	271.169	818.5	270.162	0.206307	C18H22O2	[M+H]+	C00468	Lipid metabolism; Target-based classification: Nuclear receptors; Global and overview maps; Endocrine system	53-16-7	MoNA	2	pos	6.37222e+06	5.91114e+06	5.29608e+06	7.3445e+06	8.28325e+06	1.18464e+07	1.84717e+07	2.51534e+07	1.86925e+07	3.19685e+06	4.88201e+06	4.26747e+06	4.97e+06	4.54026e+06	2.55337e+06	1.15185e+07	1.08537e+07	1.87157e+07
M269T631	Retinol	Lipids and lipid-like molecules	Prenol lipids	Retinoids	HMDB0006221	269.226	631.2	286.23	2.13285	C20H30O	[M+H-H2O]+	C00473	Metabolism of cofactors and vitamins; Global and overview maps; Digestive system	68-26-8 11103-57-4 / 11103-57-4 / 68-26-8	BioDeepDB	2	pos	1.14225e+07	7.91659e+06	1.6623e+07	2.82709e+07	3.31706e+07	3.63792e+07	7.90398e+06	6.90423e+06	9.31867e+06	4.15418e+06	1.9785e+06	2.84557e+06	3.56248e+06	3.98904e+06	4.55953e+06	8.30287e+06	8.30178e+06	5.91456e+06
M267T699	Xanthoxic acid	Lipids and lipid-like molecules	Prenol lipids	Sesquiterpenoid		267.159	698.8	266.152	0.403855	C15H22O4	[M+H]+	C13454	Metabolism of terpenoids and polyketides		BioDeepDB	2	pos	2.15035e+07	1.73796e+07	1.9287e+07	1.21273e+07	1.305e+07	1.03327e+07	9.12246e+06	7.98677e+06	7.8407e+06	4.38321e+07	1.07849e+07	3.88667e+07	7.43927e+09	6.97338e+09	8.48667e+09	2.57736e+07	2.1433e+07	1.79187e+07
M265T760	Stearic acid	Lipids and lipid-like molecules	Fatty Acyls	Fatty acids and conjugates	HMDB0000827	265.148	760.3	284.272	0.942941	C18H36O2	[M-H2O-H]-	C01530	Lipid metabolism; Chemical structure transformation maps; Sensory system	57-11-4 / 646-29-7	BioDeepDB	2	neg	7.0078e+07	1.20574e+07	9.05339e+06	6.35682e+06	3.63077e+06	5.21923e+06	3.52692e+06	7.76367e+06	4.04546e+06	1.08611e+08	1.19239e+07	1.0259e+08	1.16642e+09	1.0478e+09	8.25967e+08	3.83941e+06	5.73209e+06	7.89913e+06
M263T502	(S)-Abscisic acid	Lipids and lipid-like molecules	Prenol lipids	Sesquiterpenoids	HMDB0035140	263.129	502.3	264.136	1.42896	C15H20O4	[M-H]-	C06082	Chemical structure transformation maps; Signal transduction; Global and overview maps; Metabolism of terpenoids and polyketides	21293-29-8	BioDeepDB	2	neg	5.69922e+06	760533	1.68398e+06	2.30193e+06	2.19457e+06	1.78698e+06	1.7168e+06	2.24235e+06	1.1527e+06	1.93691e+07	1.03648e+07	1.55715e+07	1.56399e+08	1.3432e+08	1.16443e+08	1.1267e+06	519606	1.06581e+06
M261T790	Alpha-Linolenic acid	Lipids and lipid-like molecules	Fatty Acyls	Lineolic acids and derivatives	HMDB0001388	261.221	790.4	278.225	14.2944	C18H30O2	[M+H-H2O]+	C06427	Lipid metabolism; Chemical structure transformation maps; Global and overview maps	463-40-1	BioDeepDB	2	pos	2.19215e+06	2.37742e+06	2.51959e+06	2.51146e+06	3.38325e+06	2.90717e+06	5.86672e+06	6.11284e+06	1.52911e+06	1.64517e+07	1.73316e+07	1.27478e+07	7.24067e+06	7.80721e+06	8.36623e+06	2.28495e+06	2.28711e+06	2.24146e+06
M258T88_1	Glycerophosphocholine	Lipids and lipid-like molecules	Glycerophospholipids	Glycerophosphocholines	HMDB0000086	258.11	87.8	258.111	1.3499	C8H21NO6P	[M]+	C00670	Lipid metabolism; Cancer: overview	28319-77-9	BioDeepDB	2	pos	8.11778e+06	7.59192e+06	6.70276e+06	1.20541e+07	4.72518e+07	3.15633e+07	4.01028e+07	3.60827e+07	3.04927e+07	4.01222e+06	3.69201e+06	4.29203e+06	6.34561e+06	6.32677e+06	5.43596e+06	3.87467e+07	4.14844e+07	2.79967e+07
M256T812	Palmitic acid	Lipids and lipid-like molecules	Fatty Acyls	Fatty acids and conjugates	HMDB0000220	256.263	811.7	256.24	0.989535	C16H32O2	[M]+	C00249	Lipid metabolism; Chemical structure transformation maps; Global and overview maps	57-10-3	BioDeepDB	2	pos	8.82901e+07	1.29135e+08	7.70588e+07	1.15601e+08	1.4757e+08	1.62081e+08	1.8057e+08	1.80758e+08	9.65981e+07	2.3358e+08	1.32693e+08	2.61756e+09	1.70436e+08	1.87314e+08	2.47734e+08	2.15496e+08	1.03345e+08	1.06963e+08
M253T97	Galactosylglycerol	Lipids and lipid-like molecules	Glycerolipids	Glycosylglycerols	HMDB0006790	253.093	97.2	254.1	0.300285	C9H18O8	[M-H]-	C05401	Carbohydrate metabolism; Lipid metabolism	16232-91-0	MetaDNA	2	neg	4.29991e+06	2.04227e+07	1.83668e+07	2.07316e+07	2.89593e+07	2.7977e+07	1.64547e+07	1.53224e+07	2.09761e+07	2.13031e+06	4.79446e+06	4.50184e+06	1.64929e+07	1.85356e+07	2.05552e+07	1.12872e+07	1.03751e+07	1.19642e+07
M253T820	(9Z)-Hexadecenoic acid	Lipids and lipid-like molecules	Fatty Acyls	Fatty acids and conjugates	HMDB0003229	253.218	820.1	254.225	0.695055	C16H30O2	[M-H]-	C08362	Lipid metabolism	373-49-9	mzCloud	2	neg	1.87209e+07	2.33731e+07	2.04751e+07	1.46695e+07	1.70207e+07	2.00356e+07	9.01761e+06	1.02536e+07	9.5487e+06	2.87611e+06	3.31815e+06	3.06929e+06	1.70134e+07	1.76123e+07	1.60491e+07	9.16302e+06	9.28849e+06	9.76232e+06
M251T612	Ubiquinone-1	Lipids and lipid-like molecules	Prenol lipids	Quinone and hydroquinone lipids	HMDB02012	251.128	611.8	250.121	1.65229	C14H18O4	[M+H]+	C00399	Energy metabolism; Metabolism of cofactors and vitamins; Signal transduction; Global and overview maps	727-81-1	BioDeepDB	2	pos	760949	535660	396885	4.7271e+07	4.78251e+07	4.40984e+07	3.46733e+07	3.27729e+07	3.70146e+07	5.46875e+06	7.52712e+06	2.10491e+06	5.46573e+06	4.65618e+06	5.28807e+06	1.21658e+07	1.01378e+07	1.31196e+07
M251T561	Xanthoxin	Lipids and lipid-like molecules	Prenol lipids	Sesquiterpenoids	HMDB0304066	251.164	560.6	250.157	0.0709672	C15H22O3	[M+H]+	C13453	Chemical structure transformation maps; Global and overview maps; Metabolism of terpenoids and polyketides	8066-07-7 / 26932-58-1	BioDeepDB	2	pos	5.03653e+06	7.56746e+06	6.03138e+06	1.07133e+08	2.2387e+08	1.49556e+08	1.10421e+08	9.1133e+07	1.34383e+08	1.02536e+07	6.25296e+06	5.79947e+06	7.75777e+08	8.54451e+08	9.66329e+08	2.13725e+08	2.30903e+08	1.36411e+08
M250T600	Abscisic alcohol	Lipids and lipid-like molecules	Prenol lipids	Sesquiterpenoids	HMDB0039635	250.153	600	250.157	16.7895	C15H22O3	[M]+	C13456	Metabolism of terpenoids and polyketides		MetaDNA	2	pos	9.63453e+06	9.78717e+06	9.10018e+06	1.73445e+07	1.55042e+07	1.43903e+07	1.62636e+07	1.71937e+07	1.45954e+07	1.69371e+07	1.57782e+07	1.76513e+07	2.67544e+06	2.17512e+06	2.34868e+06	1.57314e+07	1.49234e+07	8.17513e+06
M249T594	Quadrone	Lipids and lipid-like molecules	Prenol lipids	Sesquiterpenoids		249.153	594.4	248.141	15.8794	C15H20O3	[M+H]+	C09537		66550-08-1	BioDeepDB	2	pos	682546	557521	677450	654529	853603	659641	588793	473772	508253	3.10336e+06	1.47148e+06	1.9426e+06	1.06542e+08	1.24615e+08	1.23375e+08	1.28741e+06	869059	780340
M247T415	N-(4-Coumaroyl)-L-homoserine lactone	Lipids and lipid-like molecules	Fatty Acyls	Fatty amides		247.06	415.1	247.084	0.383537	C13H13NO4	[M]+	C20677	Cellular community - prokaryotes		BioDeepDB	2	pos	5.37397e+06	5.8407e+06	5.48563e+06	1.13509e+07	1.3498e+07	1.16402e+07	4.22324e+07	4.33138e+07	4.4302e+07	9.55003e+06	1.0859e+07	1.0672e+07	522007	1.20804e+06	1.8273e+06	5.29675e+07	6.14153e+07	5.61509e+07
M243T379	1-Hexadecanol	Lipids and lipid-like molecules	Fatty Acyls	Fatty alcohols	HMDB0003424	243.183	378.5	242.261	0.584795	C16H34O	[M+H]+	C00823	Lipid metabolism	36653-82-4	BioDeepDB	2	pos	7.68585e+07	1.39005e+07	7.03375e+06	1.13966e+07	7.25298e+06	7.31115e+07	4.58428e+06	3.94542e+06	5.74318e+06	917584	3.4303e+06	3.96909e+06	5.79756e+08	6.07003e+08	6.29604e+08	7.88409e+06	4.93274e+06	3.67694e+06
M235T577	Confertifolin	Lipids and lipid-like molecules	Prenol lipids	Sesquiterpenoids		235.169	576.7	234.162	1.32503	C15H22O2	[M+H]+	C09376		1811-23-0	BioDeepDB	2	pos	1.67465e+06	1.89011e+06	2.45388e+06	2.83118e+06	3.53621e+06	2.38304e+06	1.74819e+06	1.40312e+06	1.60821e+06	1.12039e+06	1.7334e+06	845179	6.48024e+07	7.2526e+07	7.49802e+07	5.60653e+06	2.4759e+06	1.09317e+06
M233T804	Costunolide	Lipids and lipid-like molecules	Prenol lipids	Terpene lactones	HMDB0036688	233.153	803.9	232.146	2.04158	C15H20O2	[M+H]+	C09382	Global and overview maps; Metabolism of terpenoids and polyketides	553-21-9	MoNA	2	pos	3.58697e+06	3.07712e+06	3.43771e+06	2.71863e+06	3.10456e+06	2.05051e+06	5.04569e+06	4.51028e+06	4.90212e+06	2.47588e+06	2.37613e+06	2.17494e+06	2.17299e+07	2.36475e+07	2.00627e+07	8.4544e+07	5.93545e+07	4.11709e+07
M233T757	Isoalantolactone	Lipids and lipid-like molecules	Prenol lipids	Terpene lactones	HMDB0035934	233.154	756.8	232.146	0	C15H20O2	[M+H]+	C09484		470-17-7	BioDeepDB	2	pos	1.85356e+08	1.61007e+08	2.18064e+08	1.50293e+08	1.34003e+08	1.61529e+08	1.83975e+07	2.0436e+07	2.06404e+07	2.03925e+07	2.19778e+07	2.25305e+07	7.44603e+08	6.79849e+08	6.44672e+08	2.87763e+08	1.68358e+08	2.36792e+08
M233T373	Alantolactone	Lipids and lipid-like molecules	Prenol lipids	Terpene lactones	HMDB0035906	233.15	373.2	232.146	16.6245	C15H20O2	[M+H]+	C09289		546-43-0	BioDeepDB	2	pos	404564	399036	380041	374703	383950	406680	432303	412661	445832	224877	370598	75538.9	215059	119766	113246	105456	35051	141773
M231T144	N-Acetyl-L-2-amino-6-oxopimelate	Lipids and lipid-like molecules	Fatty Acyls	Fatty acids and conjugates		231.097	144.4	231.074	0.0133481	C9H13NO6	[M]+	C05539	Amino acid metabolism; Biosynthesis of other secondary metabolites; Global and overview maps		BioDeepDB	2	pos	4.6028e+06	3.42739e+06	4.96983e+06	5.53737e+06	3.82868e+06	4.00572e+06	1.48214e+07	1.09044e+07	1.11662e+07	7.14726e+06	1.18633e+07	1.23667e+07	1.77977e+07	2.00738e+07	2.274e+07	2.30388e+07	2.10973e+07	1.88243e+07
M227T563	Genipin	Lipids and lipid-like molecules	Prenol lipids	Monoterpenoids	HMDB0035830	227.091	562.7	226.084	0.112238	C11H14O5	[M+H]+	C09780		6902-77-8	BioDeepDB	2	pos	2.24916e+07	1.52307e+06	1.08648e+07	2.46444e+07	1.25593e+07	1.75309e+07	7.85127e+06	6.54815e+06	7.14808e+06	1.23094e+07	1.10137e+07	1.42322e+07	4.44256e+06	3.02909e+06	3.72741e+06	2.78387e+07	2.70162e+07	2.73384e+07
M223T676	Methyl jasmonate	Lipids and lipid-like molecules	Fatty Acyls	Lineolic acids and derivatives	HMDB0036583	223.134	675.8	224.141	1.23692	C13H20O3	[M-H]-	C11512	Lipid metabolism; Global and overview maps	1211-29-6 / 39924-52-2	BioDeepDB	2	neg	9.44574e+07	8.32832e+07	9.86595e+07	3.89488e+07	6.89132e+07	9.4893e+07	4.10963e+07	1.05427e+07	2.7168e+07	4.94341e+07	2.87562e+07	4.61506e+07	4.10284e+06	3.78578e+06	2.24238e+06	6.83593e+07	5.56504e+07	5.44961e+07
M222T735	Hinesol	Lipids and lipid-like molecules	Prenol lipids	Sesquiterpenoid		222.193	735.5	222.198	23.8531	C15H26O	[M]+	C16970		23811-08-7	BioDeepDB	2	pos	3.9739e+07	5.09407e+07	3.66757e+07	2.35061e+07	3.01702e+07	2.75869e+07	3.04647e+07	3.30513e+07	3.67079e+07	2.10963e+07	1.67021e+07	1.94385e+07	3.91698e+07	4.72914e+07	3.24184e+07	5.08171e+07	3.59484e+07	4.94274e+07
M221T560	2-trans,6-trans-Farnesal	Lipids and lipid-like molecules	Prenol lipids	Sesquiterpenoid	HMDB0060356	221.19	560.5	220.183	2.152	C15H24O	[M+H]+	C03461	Global and overview maps; Metabolism of terpenoids and polyketides	502-67-0/19317-11-4	BioDeepDB	2	pos	77309.9	40305.2	42221.1	85713.2	87749.4	71617.5	273646	206418	138111	135822	80035.8	75260.8	9.80033e+07	8.58994e+07	8.3574e+07	969782	410343	321563
M219T817	Nootkatone	Lipids and lipid-like molecules	Prenol lipids	Sesquiterpenoid	HMDB0013687	219.174	817.1	218.167	0.803014	C15H22O	[M+H]+	C17914		4674-50-4	mzCloud	2	pos	9.48733e+08	9.73463e+08	1.13343e+09	1.17455e+09	1.48594e+09	9.28726e+08	2.12037e+08	2.0226e+08	2.08827e+08	6.51081e+08	6.57273e+08	6.53834e+08	5.49009e+08	5.20859e+08	5.13505e+08	5.03329e+08	5.42302e+08	5.1598e+08
M219T559	Capsidiol	Lipids and lipid-like molecules	Prenol lipids	Sesquiterpenoid	HMDB0002352	219.174	559.1	236.178	2.73755	C15H24O2	[M+H-H2O]+	C09627	Metabolism of terpenoids and polyketides	37208-05-2	BioDeepDB	2	pos	9.02581e+06	1.01854e+07	6.75652e+06	1.63904e+06	1.48421e+06	1.44526e+06	2.15294e+06	3.52091e+06	1.23172e+06	2.03535e+06	1.85852e+06	2.18911e+06	2.45099e+08	6.01152e+08	6.22136e+08	1.01687e+07	4.07768e+06	3.78958e+06
M215T150	Dethiobiotin	Lipids and lipid-like molecules	Fatty Acyls	Fatty acids and conjugates	HMDB0003581	215.139	150.2	214.132	0.0116885	C10H18N2O3	[M+H]+	C01909	Metabolism of cofactors and vitamins; Global and overview maps	533-48-2	BioDeepDB	2	pos	7.75167e+07	7.40106e+07	7.62727e+07	2.53099e+07	3.8653e+07	2.96783e+07	2.67789e+06	1.54506e+06	1.90543e+07	983079	1.32461e+06	1.71621e+06	1.15769e+08	1.172e+08	1.15188e+08	8.2712e+07	8.6055e+07	5.89891e+07
M213T755	Dodecanedioic acid	Lipids and lipid-like molecules	Fatty Acyls	Fatty acids and conjugates	HMDB0000623	213.148	754.6	230.152	8.997	C12H22O4	[M+H-H2O]+	C02678		693-23-2	BioDeepDB	2	pos	7.5171e+06	502414	7.55319e+06	5.26136e+06	793932	866999	770849	684145	2.44935e+06	621253	4.53232e+06	904137	4.07783e+06	1.10524e+07	5.08373e+06	666804	1.32732e+07	500665
M211T619	(+)-7-Isojasmonic acid	Lipids and lipid-like molecules	Fatty Acyls	Fatty acids and conjugates		211.134	619.3	210.126	2.30659	C12H18O3	[M+H]+	C16317	Lipid metabolism; Global and overview maps	62653-85-4	BioDeepDB	2	pos	2.68897e+07	2.48946e+07	3.24261e+07	1.66834e+07	3.03863e+06	2.06643e+07	9.60084e+06	9.61168e+06	9.97327e+06	2.06996e+07	1.41713e+07	5.41652e+06	1.83384e+08	1.4325e+08	2.18542e+08	9.01139e+06	8.92075e+06	9.98602e+06
M209T503	Jasmonic acid	Lipids and lipid-like molecules	Fatty Acyls	Lineolic acids and derivatives	HMDB0032797	209.119	502.7	210.126	0.841628	C12H18O3	[M-H]-	C08491	Lipid metabolism; Signal transduction; Chemical structure transformation maps; Global and overview maps	59366-47-1/6894-38-8	BioDeepDB	2	neg	462235	3.42957e+07	5.8461e+07	7.08351e+07	7.45193e+07	7.73225e+07	1.45497e+07	9.87578e+06	1.44635e+07	3.74838e+07	4.71566e+07	4.49576e+07	489584	457105	585298	9.4122e+06	9.43791e+06	9.15237e+06
M205T803	beta-Cubebene	Lipids and lipid-like molecules	Prenol lipids	Sesquiterpenoid	HMDB0061853	205.194	803.3	204.188	3.78178	C15H24	[M+H]+	C09648		13744-15-5	BioDeepDB	2	pos	4.00811e+06	3.9033e+06	4.00142e+06	5.32107e+06	5.90423e+06	2.99159e+06	3.23114e+08	1.13023e+07	7.69914e+06	2.88596e+08	1.15528e+07	4.16598e+06	2.33077e+09	2.19187e+09	2.13973e+09	1.85789e+09	4.81179e+07	1.473e+07
M205T766	beta-Selinene	Lipids and lipid-like molecules	Prenol lipids	Sesquiterpenoid	HMDB0034997	205.194	765.5	204.188	7.19321	C15H24	[M+H]+	C09723	Global and overview maps; Metabolism of terpenoids and polyketides	17066-67-0	BioDeepDB	2	pos	6.66777e+08	7.97305e+08	1.03971e+09	7.15977e+08	8.84199e+08	7.4577e+08	6.8426e+08	6.92592e+08	8.23408e+08	3.67162e+08	4.00169e+08	3.51869e+08	2.75242e+08	2.54783e+08	2.18512e+08	1.22261e+09	1.15714e+09	1.13376e+09
M204T784	alpha-Cedrene	Lipids and lipid-like molecules	Prenol lipids	Sesquiterpenoids	HMDB0059695	204.183	784.4	204.188	25.4674	C15H24	[M]+	C09630		469-61-4	BioDeepDB	2	pos	826478	564733	545403	2.06773e+06	1.4002e+06	986502	2.80442e+07	8.33441e+06	3.98421e+06	5.20554e+06	1.52401e+07	8.56028e+06	6.88081e+09	5.56373e+09	5.42717e+09	5.88173e+07	3.93842e+07	2.32479e+07
M204T610	(+)-Germacrene D	Lipids and lipid-like molecules	Prenol lipids	Sesquiterpenoids		204.183	609.8	204.188	25.4668	C15H24	[M]+	C19619			MetaDNA	2	pos	39198.4	41921.4	43494.5	28711.8	34542.8	39662.7	31470.8	28765.3	23355.1	42028.1	39072.5	39441.2	5.95177e+07	5.60726e+07	5.39959e+07	928261	158334	179833
M203T836	Caryophyllene alpha-oxide	Lipids and lipid-like molecules	Prenol lipids	Sesquiterpenoids	HMDB0036789	203.179	835.9	220.183	17.3935	C15H24O	[M+H-H2O]+	C16908		1139-30-6	BioDeepDB	2	pos	4.43071e+06	4.16949e+06	1.83179e+06	6.61026e+06	6.0665e+06	5.20384e+06	1.19533e+07	8.62115e+06	7.33358e+06	7.83578e+06	5.66589e+06	4.42234e+06	2.89011e+09	2.73123e+09	3.03549e+09	1.40904e+08	1.60349e+07	1.69185e+07
M203T163	(-)-alpha-Curcumene	Lipids and lipid-like molecules	Prenol lipids	Sesquiterpenoids	HMDB0061838	203.183	163.4	202.172	17.8361	C15H22	[M+H]+	C09649		4176-17-4	BioDeepDB	2	pos	342461	87821.1	88510.4	359051	510380	291635	301356	177192	129656	347794	230755	92882.1	2.01193e+08	1.78289e+08	1.75417e+08	1.49092e+06	745770	460528
M201T51	Dodecanoic acid	Lipids and lipid-like molecules	Fatty Acyls	Fatty acids and conjugates	HMDB0000638	200.973	51.1	200.178	3.938	C12H24O2	[M+H]+	C02679	Lipid metabolism; Biosynthesis of other secondary metabolites; Global and overview maps	143-07-7	BioDeepDB	2	pos	7.45864e+06	7.42648e+06	7.20812e+06	1.57616e+07	1.88663e+07	2.05013e+07	2.66093e+07	1.45579e+07	3.16439e+07	9.69662e+06	8.4734e+06	6.02641e+06	5.94929e+06	5.81503e+06	5.56868e+06	6.66955e+06	2.63143e+07	2.74095e+07
M187T59	Undecanoic acid	Lipids and lipid-like molecules	Fatty Acyls	Fatty acids and conjugates	HMDB0000947	186.954	58.6	186.162	12.3949	C11H22O2	[M+H]+	C17715		112-37-8	BioDeepDB	2	pos	1.40232e+07	9.79528e+06	1.18133e+07	1.94566e+07	1.41348e+07	1.82805e+07	3.85578e+07	3.86843e+07	3.33873e+07	2.10106e+07	2.09599e+07	2.0987e+07	7.11521e+06	6.59184e+06	6.59841e+06	2.95261e+07	2.9855e+07	3.68266e+07
M183T656	Sebacic acid	Lipids and lipid-like molecules	Fatty Acyls	Fatty acids and conjugates	HMDB0000792	183.103	655.7	202.12	5.40679	C10H18O4	[M-H2O-H]-	C08277		111-20-6	BioDeepDB	2	neg	638302	1.55891e+06	4.35738e+06	1.11381e+06	3.55757e+06	908519	3.77932e+06	6.21777e+06	4.03047e+06	1.16123e+07	9.26784e+06	4.58968e+06	1.18918e+06	495741	1.00341e+06	8.15244e+06	7.65041e+06	8.44334e+06
M179T629	Geranyl acetate	Lipids and lipid-like molecules	Fatty Acyls	Fatty alcohol esters	HMDB0035157	179.143	629.2	196.146	23.0765	C12H20O2	[M+H-H2O]+	C09861		105-87-3	BioDeepDB	2	pos	1.4111e+06	1.86607e+06	2.95557e+06	1.57409e+06	2.94871e+06	1.74088e+06	1.29701e+06	1.2378e+06	918725	2.82742e+07	2.59706e+07	3.29097e+07	1.31245e+07	1.08524e+07	1.14467e+07	1.54586e+06	1.17418e+06	1.0743e+06
M175T91	2-Isopropylmalic acid	Lipids and lipid-like molecules	Fatty Acyls	Fatty acids and conjugates	HMDB0000402	175.062	91.3	176.069	3.29027	C7H12O5	[M-H]-	C02504	Carbohydrate metabolism; Amino acid metabolism; Global and overview maps	3237-44-3	BioDeepDB	2	neg	4.63639e+08	5.16042e+08	8.68395e+08	1.17339e+08	2.10949e+08	1.85075e+08	2.89356e+07	1.56837e+07	2.19139e+07	1.33433e+07	9.69267e+06	1.71832e+06	365958	646358	863442	2.69625e+07	2.35693e+07	4.15986e+07
M171T545	Limonene-1,2-diol	Lipids and lipid-like molecules	Prenol lipids	Monoterpenoids		171.138	545.2	170.131	0.140238	C10H18O2	[M+H]+	C07276	Metabolism of terpenoids and polyketides	1946-00-5	BioDeepDB	2	pos	2.64526e+07	3.25683e+07	2.56681e+07	3.92543e+07	5.52311e+07	6.34574e+07	4.62754e+07	3.90062e+07	3.90775e+07	1.01654e+07	1.06987e+07	1.11224e+07	2.9024e+07	3.0784e+07	2.86502e+07	3.18261e+07	3.50713e+07	2.0776e+07
M169T373	Geranic acid	Lipids and lipid-like molecules	Prenol lipids	Monoterpenoids	HMDB0036103	169.122	373.4	168.115	0.245101	C10H16O2	[M+H]+	C16461	Global and overview maps; Metabolism of terpenoids and polyketides	459-80-3 / 4698-08-2	BioDeepDB	2	pos	1.30507e+07	2.82275e+06	1.35655e+07	1.01751e+07	3.96884e+06	9.58433e+06	2.60046e+06	2.61719e+06	3.66139e+06	1.65283e+06	1.69411e+06	1.71269e+06	7.782e+06	6.44998e+06	6.32543e+06	1.85152e+07	1.07402e+07	9.00813e+06
M162T132	7-Mercaptoheptanoic acid	Lipids and lipid-like molecules	Fatty acyls	medium-chain fatty acid		162.076	132	162.071	2.39604	C7H14O2S	[M]+	C16593	Energy metabolism; Global and overview maps	52000-32-5	BioDeepDB	2	pos	3.49172e+07	3.34868e+07	2.49811e+07	2.04696e+07	1.75492e+07	1.52261e+07	7.8861e+06	7.91003e+06	5.87896e+06	1.68768e+07	1.36399e+07	1.99935e+07	2.72709e+06	2.25063e+06	921088	2.83598e+07	2.3597e+07	2.86146e+07
M160T59	Pimelic acid	Lipids and lipid-like molecules	Fatty Acyls	Fatty acids and conjugates	HMDB0000857	159.969	58.9	160.074	3.32234	C7H12O4	[M]+	C02656	Metabolism of cofactors and vitamins; Global and overview maps	111-16-0	BioDeepDB	2	pos	4.16235e+07	3.30665e+07	4.44199e+07	6.42725e+07	7.59718e+07	6.96034e+07	9.69611e+07	9.53268e+07	9.66403e+07	3.95157e+07	4.58577e+07	4.28026e+07	3.02395e+07	2.87163e+07	3.1548e+07	1.87806e+08	2.03101e+08	2.09164e+08
M158T767	Pelargonic acid	Lipids and lipid-like molecules	Fatty Acyls	Fatty acids and conjugates	HMDB0000847	158.154	767.2	158.131	1.39206	C9H18O2	[M]+	C01601		112-05-0	BioDeepDB	2	pos	3.52354e+07	3.27999e+07	3.12302e+07	3.83774e+07	3.30346e+07	1.69133e+07	9.40482e+07	2.39514e+08	2.35349e+07	6.02923e+07	4.82236e+07	1.00767e+08	1.68957e+08	8.6611e+07	3.17957e+07	1.17528e+08	2.21493e+08	3.89312e+07
M154T545	(-)-Menthone	Lipids and lipid-like molecules	Prenol lipids	Monoterpenoids	HMDB0035162	154.131	545.4	154.136	0.671608	C10H18O	[M]+	C00843	Global and overview maps; Metabolism of terpenoids and polyketides	14073-97-3	BioDeepDB	2	pos	3.48027e+07	3.90437e+07	3.87306e+07	3.34494e+07	3.3836e+07	3.36318e+07	4.05181e+07	6.47117e+07	4.05833e+07	3.61876e+07	4.37984e+07	2.33331e+07	4.67689e+06	92637.3	95378.7	3.27444e+07	3.19872e+07	3.54006e+07
M153T650	(-)-3-Isothujone	Lipids and lipid-like molecules	Prenol lipids	Monoterpenoids	HMDB0036115	153.127	649.5	152.12	0	C10H16O	[M+H]+	C09906		546-80-5	BioDeepDB	2	pos	1.23686e+07	9.02052e+06	7.81357e+06	9.20847e+06	8.75017e+06	8.9584e+06	1.34277e+07	9.34934e+06	9.37171e+06	1.05321e+07	1.11879e+07	1.05014e+07	87924.3	341134	90257.8	9.45189e+06	1.0392e+07	1.00255e+07
M153T581	(+)-Camphor	Lipids and lipid-like molecules	Prenol lipids	Monoterpenoids	HMDB0059838	153.127	580.5	152.12	0.496319	C10H16O	[M+H]+	C00808	Sensory system; Global and overview maps; Metabolism of terpenoids and polyketides	c("464-49-3", "76-22-2")	mzCloud	2	pos	2.91311e+06	2.11551e+06	2.28888e+06	7.01325e+06	4.1834e+06	5.5806e+06	9.14261e+06	8.96233e+06	5.70958e+06	1.79174e+07	2.04314e+07	2.22521e+07	6.12093e+06	4.37427e+06	3.6117e+06	2.07925e+07	1.66776e+07	1.55875e+07
M153T563_2	(+)-cis-Isopulegone	Lipids and lipid-like molecules	Prenol lipids	Monoterpenoids		153.127	563.1	152.12	0.465076	C10H16O	[M+H]+	C11951	Global and overview maps; Metabolism of terpenoids and polyketides		BioDeepDB	2	pos	9.06661e+06	6.62067e+06	1.28045e+07	8.13748e+06	1.02775e+07	5.14004e+06	9.61293e+06	1.10209e+07	6.79351e+06	9.6988e+07	8.3023e+07	8.17694e+07	1.34026e+07	1.2126e+07	1.13135e+07	9.08268e+06	8.37381e+06	8.1102e+06
M153T524	(+)-Fenchone	Lipids and lipid-like molecules	Prenol lipids	Monoterpenoids	HMDB0034985	153.127	524	152.12	0.233073	C10H16O	[M+H]+	C11387		7787-20-4 / 4695-62-9	BioDeepDB	2	pos	1.47607e+07	1.45592e+07	1.74005e+07	9.43614e+07	9.41702e+07	9.33545e+07	3.27507e+07	3.19751e+07	1.25066e+08	3.7794e+07	6.6835e+07	6.41914e+07	5.83099e+06	6.68327e+06	6.60692e+06	1.46138e+08	3.28348e+08	2.94076e+08
M153T514	Pulegone	Lipids and lipid-like molecules	Prenol lipids	Monoterpenoids	HMDB0035604	153.127	514.4	152.12	0.156732	C10H16O	[M+H]+	C09893	Global and overview maps; Metabolism of terpenoids and polyketides	89-82-7	mzCloud	2	pos	1.33681e+06	1.45975e+06	1.32809e+06	1.86268e+06	1.63963e+06	1.6281e+06	5.07227e+06	4.92905e+06	5.20665e+06	5.94477e+06	4.93425e+06	5.62076e+06	5.68543e+06	5.6338e+06	5.90609e+06	6.57151e+06	6.86589e+06	6.32314e+06
M153T432_2	(-)-cis-Carveol	Lipids and lipid-like molecules	Prenol lipids	Monoterpenoids	HMDB0036082	153.127	431.7	152.12	0.496319	C10H16O	[M+H]+	C11395	Metabolism of terpenoids and polyketides	2102-59-2	BioDeepDB	2	pos	6.47139e+06	1.10266e+07	1.87789e+07	3.5526e+07	2.17999e+07	3.16409e+07	7.77496e+07	9.74279e+07	5.66536e+07	2.59616e+07	3.92148e+07	3.61843e+07	4.92658e+07	2.3515e+07	2.20686e+07	9.30591e+07	7.74389e+07	9.09204e+07
M151T487	(+)-(S)-Carvone	Lipids and lipid-like molecules	Prenol lipids	Monoterpenoids	HMDB0004487	151.112	487.1	150.105	0.820584	C10H14O	[M+H]+	C11383	Global and overview maps; Metabolism of terpenoids and polyketides	2244-16-8	BioDeepDB	2	pos	1.98596e+06	2.18913e+06	1.95715e+06	2.75537e+06	2.45842e+06	2.41599e+06	7.61099e+06	7.34442e+06	7.73731e+06	8.89444e+06	7.26157e+06	8.30214e+06	8.5807e+06	8.27802e+06	8.71223e+06	9.78964e+06	1.02142e+07	9.37962e+06
M149T479	4-Isopropylbenzaldehyde	Lipids and lipid-like molecules	Prenol lipids	Monoterpenoids	HMDB0002214	149.096	479.3	148.089	0.16097	C10H12O	[M+H]+	C06577	Xenobiotics biodegradation and metabolism; Global and overview maps	122-03-2	mzCloud	2	pos	3.10766e+07	2.78127e+07	2.68294e+07	6.64067e+06	6.01608e+06	6.09186e+06	1.1088e+07	9.53982e+06	8.47572e+06	1.06558e+07	9.25915e+06	7.5933e+06	6.64279e+06	7.47999e+06	6.97069e+06	1.22133e+07	1.27519e+07	1.27791e+07
M148T86	(R) 2,3-Dihydroxy-3-methylvalerate	Lipids and lipid-like molecules	Fatty Acyls	Fatty acids and conjugates	HMDB0012140	148.08	85.7	148.074	0.480764	C6H12O4	[M]+	C06007	Amino acid metabolism; Global and overview maps	562-43-6	BioDeepDB	2	pos	4.33758e+07	4.96666e+07	4.94066e+07	4.48881e+07	5.49052e+07	4.18389e+07	7.29383e+07	7.5201e+07	5.58903e+07	1.17731e+06	1.0029e+07	1.18892e+06	3.50164e+08	5.06154e+08	5.18341e+08	7.33189e+07	1.1976e+07	1.3078e+07
M145T777	3-Hydroxymethylglutaric acid	Lipids and lipid-like molecules	Fatty Acyls	Fatty acids and conjugates	HMDB0000355	144.982	776.6	162.053	1.17033	C6H10O5	[M+H-H2O]+	C03761		503-49-1	BioDeepDB	2	pos	1.97962e+07	4.47409e+06	1.62468e+07	8.64172e+06	2.33246e+06	2.03059e+07	6.61342e+06	6.86596e+06	4.9864e+06	5.34627e+06	1.36793e+07	6.14953e+06	2.13047e+06	2.06604e+06	2.00847e+06	9.82107e+06	6.13585e+06	1.68725e+07
M143T151	trans-trans-Muconic acid	Lipids and lipid-like molecules	Fatty Acyls	Fatty acids and conjugates	HMDB0002349	143.034	151.3	142.027	0.699134	C6H6O4	[M+H]+	C02480	Xenobiotics biodegradation and metabolism; Global and overview maps	3588-17-8/505-70-4/1119-72-8	BioDeepDB	2	pos	8.77584e+07	7.30941e+07	8.34014e+07	1.0456e+08	8.21031e+07	9.9568e+07	1.75e+08	1.75907e+08	1.5332e+08	1.01779e+08	9.63586e+07	1.00496e+08	3.66034e+07	3.26594e+07	3.57998e+07	1.38955e+08	1.42875e+08	1.72279e+08
M137T796	alpha-Terpinene	Lipids and lipid-like molecules	Prenol lipids	Monoterpenoids	HMDB0036995	137.132	795.7	136.125	0	C10H16	[M+H]+	C09898		99-86-5	BioDeepDB	2	pos	3.03642e+07	3.44521e+07	1.18924e+07	8.38005e+06	9.04071e+06	8.58238e+06	1.55314e+07	1.88427e+07	1.08709e+07	6.47396e+07	6.85312e+07	7.59261e+07	1.36941e+08	1.4621e+08	1.23404e+08	2.78851e+07	3.12746e+07	2.36894e+07
M135T495	Perillyl alcohol	Lipids and lipid-like molecules	Prenol lipids	Monoterpenoids	HMDB0003634	135.117	494.5	152.12	29.8557	C10H16O	[M+H-H2O]+	C02452	Global and overview maps; Metabolism of terpenoids and polyketides	536-59-4 / 18457-55-1	BioDeepDB	2	pos	1.56137e+08	7.19228e+07	1.28715e+08	1.643e+08	1.56059e+08	1.90177e+08	1.08655e+08	1.63919e+08	1.33648e+08	1.65307e+08	8.94052e+07	1.57581e+08	3.02278e+08	1.97911e+08	2.03672e+08	1.09882e+08	1.45878e+08	1.60374e+08
M133T363	L-Malic acid	Organic acids and derivatives	Hydroxy acids and derivatives	Beta hydroxy acids and derivatives	HMDB0031518	133.015	363.1	134.022	3.57855	C4H6O5	[M-H]-	C00149	Cancer: overview; Chemical structure transformation maps; Signal transduction; Sensory system; Endocrine system; Excretory system; Carbohydrate metabolism; Cancer: specific types; Energy metabolism; Global and overview maps	636-61-3	BioDeepDB	2	neg	1.75972e+07	5.84554e+06	4.96921e+06	1.70463e+07	1.94597e+07	1.8815e+07	1.98576e+07	1.76352e+07	1.84268e+07	2.03853e+07	2.10322e+07	1.90543e+07	1.32232e+07	1.40917e+07	1.21313e+07	1.3821e+07	2.08104e+07	1.84358e+07
M131T301	Adipate semialdehyde	Lipids and lipid-like molecules	Fatty Acyls	Fatty acids and conjugates	HMDB0012882	131.07	300.7	130.063	1.34279	C6H10O3	[M+H]+	C06102	Xenobiotics biodegradation and metabolism; Global and overview maps	928-81-4	BioDeepDB	2	pos	1.18207e+06	1.3136e+06	5.12205e+06	4.40353e+06	8.319e+06	3.91018e+06	4.24617e+06	3.47418e+06	4.65799e+06	1.44083e+06	1.47684e+06	1.53442e+06	7.8118e+06	6.51049e+06	7.28133e+06	6.53087e+06	7.47214e+06	7.22084e+06
M131T147	(S)-2-Methylmalate	Lipids and lipid-like molecules	Fatty Acyls	Fatty acids and conjugates		131.034	146.5	148.037	28.4965	C5H8O5	[M+H-H2O]+	C02614	Carbohydrate metabolism; Global and overview maps	6236-09-5	BioDeepDB	2	pos	3.18886e+07	1.4193e+07	2.51437e+07	6.8941e+07	4.49358e+07	5.35702e+07	4.57923e+07	4.47237e+07	4.70373e+07	3.22521e+07	5.89745e+07	5.54571e+07	364044	934576	407412	6.34415e+06	6.28369e+06	7.74436e+06
M129T81	Citramalic acid	Lipids and lipid-like molecules	Fatty Acyls	Fatty acids and conjugates	HMDB0000426	129.02	81	148.037	7.67324	C5H8O5	[M-H2O-H]-	C00815		597-44-4/2306-22-1	MoNA	2	neg	2.67676e+07	2.89321e+07	2.72301e+07	8.96932e+07	1.0101e+08	8.76614e+07	1.53402e+07	5.50852e+07	1.61214e+07	1.28882e+08	5.85159e+07	1.5148e+07	3.0244e+06	2.66681e+06	2.14536e+07	5.7496e+07	1.71529e+07	7.97216e+07
M129T72	Itaconic acid	Lipids and lipid-like molecules	Fatty Acyls	Fatty acids and conjugates	HMDB0002092	129.02	71.9	130.027	3.68936	C5H6O4	[M-H]-	C00490	Carbohydrate metabolism; Global and overview maps	97-65-4/2964-00-3	BioDeepDB	2	neg	4.69078e+07	5.20444e+07	5.99054e+07	5.06251e+07	1.27898e+08	4.73874e+07	4.02312e+07	9.62416e+06	3.34824e+07	6.74232e+06	6.64654e+06	6.25037e+06	1.09116e+07	1.07411e+07	4.61707e+07	3.41465e+07	5.67372e+07	3.36355e+07
M129T163	4-Acetylbutyrate	Lipids and lipid-like molecules	Fatty Acyls	Fatty acids and conjugates	HMDB0061881	129.056	163.4	130.063	4.46317	C6H10O3	[M-H]-	C02129		3128-06-1/NA	MoNA	2	neg	4.86623e+06	5.30488e+06	4.83747e+06	4.83526e+06	4.92468e+06	4.93774e+06	3.38727e+06	3.28314e+06	3.12605e+06	3.20697e+06	3.56027e+06	3.22381e+06	1.90968e+06	1.57878e+06	1.52814e+06	2.93008e+06	2.7456e+06	3.11543e+06
M103T181	Valeric acid	Lipids and lipid-like molecules	Fatty Acyls	Fatty acids and conjugates	HMDB0000892	103.075	180.8	102.068	0.232839	C5H10O2	[M+H]+	C00803		109-52-4	BioDeepDB	2	pos	4.825e+06	8.08843e+06	1.20731e+07	6.4577e+06	6.16563e+06	8.98312e+06	4.5165e+06	3.72882e+06	4.3651e+06	3.64459e+06	998644	3.45992e+06	2.36727e+06	1.74408e+06	2.19847e+06	5.13544e+06	6.64076e+06	6.73443e+06
M101T75	Ethylmethylacetic acid	Lipids and lipid-like molecules	Fatty Acyls	Fatty acids and conjugates	HMDB0002176	101.024	75.2	102.068	10.8868	C5H10O2	[M-H]-	C18319	Digestive system	116-53-0	BioDeepDB	2	neg	2.115e+08	1.79558e+08	1.83397e+08	5.62084e+07	1.33679e+08	6.93715e+07	470418	3.44878e+06	1.03753e+06	1.871e+07	1.87546e+06	4.46132e+07	4.91123e+06	5.03992e+06	7.21154e+06	4.3008e+07	6.36608e+07	4.57296e+06
M376T814	Lithocholic acid	Lipids and lipid-like molecules	Steroids and steroid derivatives	Bile acids, alcohols and derivatives	HMDB0000761	376.311	813.7	376.298	4.31737	C24H40O3	[M]+	C03990	Lipid metabolism; Digestive system	434-13-9	BioDeepDB	2	pos	1.92315e+07	2.58296e+07	2.11584e+07	3.678e+07	2.29403e+07	2.27638e+07	3.78942e+07	2.10349e+07	2.0011e+07	3.84594e+07	4.53775e+07	5.18505e+07	2.5477e+07	3.73613e+06	1.19286e+07	4.78988e+07	3.46696e+07	1.67347e+07
M375T568	Deoxyloganin	Lipids and lipid-like molecules	Prenol lipids	Terpene glycosides	HMDB0251007	375.143	568.1	374.158	0.249393	C17H26O9	[M+H]+	C06071	Chemical structure transformation maps; Global and overview maps; Metabolism of terpenoids and polyketides	26660-57-1	BioDeepDB	2	pos	4.75198e+07	6.61612e+07	6.47599e+07	1.52143e+07	2.11109e+07	1.7665e+07	3.94224e+06	3.84896e+06	2.70559e+06	2.52926e+06	2.06839e+06	2.48319e+06	5.16179e+06	4.02827e+06	4.22572e+06	6.62593e+06	7.77085e+06	6.6336e+06
M373T436	Geniposidic acid	Lipids and lipid-like molecules	Prenol lipids	Terpene glycosides	HMDB0034942	373.114	435.6	374.121	1.00773	C16H22O10	[M-H]-	C11673	Global and overview maps; Metabolism of terpenoids and polyketides	27741-01-1	mzCloud	2	neg	2.33731e+06	2.75909e+06	1.57793e+06	3.1977e+06	3.74561e+06	4.01268e+06	5.97316e+06	5.58419e+06	7.01155e+06	2.19618e+06	2.60856e+06	2.07512e+06	1.34173e+06	1.13438e+06	1.22045e+06	1.52401e+06	1.76662e+06	1.42788e+06
M369T780	Thromboxane B2	Lipids and lipid-like molecules	Fatty Acyls	Eicosanoids	HMDB0003252	369.219	779.5	370.236	24.4408	C20H34O6	[M-H]-	C05963	Lipid metabolism; Nervous system; Global and overview maps; Digestive system	54397-85-2	BioDeepDB	2	neg	2.37906e+06	442326	891980	8.27731e+06	3.75451e+06	5.99579e+06	3.64546e+06	3.28248e+06	428712	4.08678e+06	8.88423e+06	5.48383e+06	433995	161975	174223	453213	230487	816632
M355T819	Prostaglandin F2a	Lipids and lipid-like molecules	Fatty Acyls	Eicosanoids	HMDB0001139	355.283	818.9	354.241	0.697453	C20H34O5	[M+H]+	C00639	Nervous system; Signal transduction; Digestive system; Endocrine system; Lipid metabolism; Signaling molecules and interaction; Global and overview maps	551-11-1	BioDeepDB	2	pos	5.28418e+07	6.00315e+07	7.31846e+07	2.80003e+07	3.24882e+07	3.24223e+07	1.03163e+07	1.0143e+07	5.82315e+06	9.68971e+06	1.05677e+07	8.36467e+06	1.19822e+07	9.96324e+06	9.33219e+06	1.17873e+07	1.29573e+07	1.73276e+07
M355T701	Prostaglandin E1	Lipids and lipid-like molecules	Fatty Acyls	Eicosanoids	HMDB0001442	355.246	701	354.241	4.43636	C20H34O5	[M+H]+	C04741		745-65-3	BioDeepDB	2	pos	1.56568e+07	8.22144e+06	8.74668e+06	2.26747e+06	684604	445380	2.39624e+06	829246	2.62048e+06	673946	4.99792e+06	4.26041e+06	5.42942e+06	4.14818e+06	4.36902e+06	5.83274e+06	5.39735e+06	4.85827e+06
M351T674	Prostaglandin G2	Lipids and lipid-like molecules	Fatty Acyls	Eicosanoids	HMDB0003235	351.215	673.9	368.22	0.380675	C20H32O6	[M+H-H2O]+	C05956	Nervous system; Lipid metabolism; Immune system; Structure-based classification; Global and overview maps	51982-36-6	BioDeepDB	2	pos	943490	1.36128e+06	1.19786e+06	2.49444e+06	1.84692e+06	1.98474e+06	1.14615e+07	1.10555e+07	9.86665e+06	1.17031e+07	7.95305e+06	1.2956e+07	9.17698e+06	5.74927e+06	1.92639e+06	1.56047e+07	1.91916e+07	1.14729e+07
M350T820_1	9S-hydroxy-11,15-dioxo-5Z,13E-prostadienoic acid	Lipids and lipid-like molecules	Fatty Acyls	Eicosanoids	HMDB0062297	350.231	820	350.209	3.07226	C20H30O5	[M-H2O+NH4]+	C04758			BioDeepDB	2	pos	1.88426e+07	1.66526e+07	1.26375e+07	2.51088e+07	2.63771e+07	2.35229e+07	2.82591e+07	3.10665e+07	1.84777e+07	3.21231e+07	3.10094e+07	3.0977e+07	8.74033e+06	2.16957e+07	2.23529e+07	2.69075e+07	2.8444e+07	1.54566e+07
M345T748	Gibberellin A124	Lipids and lipid-like molecules	Prenol lipids	Diterpenoids	HMDB0037103	345.171	747.5	346.178	2.17882	C20H26O5	[M-H]-	C11861	Global and overview maps; Metabolism of terpenoids and polyketides	328058-46-4/19427-32-8	MoNA	2	neg	2.1743e+07	3.45432e+07	4.38609e+07	2.8356e+07	2.01465e+07	4.89352e+07	6.3438e+07	9.23355e+07	3.44587e+08	2.41332e+07	3.55222e+07	3.17018e+07	1.80928e+08	1.20766e+08	2.26281e+06	3.8496e+07	1.11342e+08	1.05496e+08
M345T144_1	Aucubin	Lipids and lipid-like molecules	Prenol lipids	Terpene glycosides	HMDB0036562	345.118	143.9	346.126	4.65431	C15H22O9	[M-H]-	C09771		479-98-1/NA	MoNA	2	neg	1.70222e+07	919027	4.21403e+06	2.99551e+07	1.3476e+07	2.05302e+07	1.04355e+08	9.31973e+07	6.66467e+07	1.47592e+07	1.97039e+07	2.05516e+07	1.07663e+06	990911	1.20955e+06	2.4193e+07	2.3548e+07	1.99197e+07
M333T545	Gibberellin A4	Lipids and lipid-like molecules	Prenol lipids	Diterpenoids	HMDB0303447	333.19	545.4	332.162	2.47187	C19H24O5	[M+H]+	C11864	Signal transduction; Global and overview maps; Metabolism of terpenoids and polyketides	468-44-0	BioDeepDB	2	pos	1.58679e+08	1.0375e+08	2.18951e+07	4.54719e+07	2.50853e+07	3.5801e+07	6.29062e+07	6.16608e+07	4.68376e+07	1.21183e+08	1.46624e+08	1.41669e+08	3.73474e+07	3.26786e+07	3.41511e+07	8.54678e+07	9.16595e+07	9.70741e+07
M481T361	Silibinin	Lignans, neolignans and related compounds	Flavonolignans	Flavonolignans	HMDB0030583	481.1	361.1	482.121	27.805	C25H22O10	[M-H]-	C07610		22888-70-6	BioDeepDB	2	neg	7.33418e+08	4.93416e+08	7.85069e+08	4.58247e+08	6.17627e+08	5.10632e+08	3.01563e+08	2.83785e+08	2.77322e+08	1.95102e+08	2.44337e+08	2.89929e+08	6.91414e+06	7.50343e+06	8.98904e+06	1.52871e+09	1.55699e+09	1.26114e+09
M371T594	(-)-Arctigenin	Lignans, neolignans and related compounds	Furanoid lignans	Tetrahydrofuran lignans	HMDB0030087	371.149	593.6	372.157	3.80572	C21H24O6	[M-H]-	C10545		7770-78-7	MoNA	2	neg	5.86615e+06	6.18599e+06	5.18313e+06	1.00069e+07	9.64892e+06	9.26553e+06	1.09773e+07	1.16538e+07	1.0976e+07	1.15935e+07	1.6818e+07	1.57398e+07	212311	275570	622394	8.59531e+06	1.03171e+07	8.96885e+06
M361T582	Secoisolariciresinol	Lignans, neolignans and related compounds	Dibenzylbutane lignans	Dibenzylbutanediol lignans	HMDB0013692	361.166	581.8	362.173	0.934329	C20H26O6	[M-H]-	C18167	Biosynthesis of other secondary metabolites; Global and overview maps	29388-59-8	MoNA	2	neg	409765	113126	245530	566166	4.83366e+06	481662	5.67601e+06	4.83343e+06	6.5279e+06	695401	3.61547e+06	533582	3.84655e+07	5.06729e+07	4.75736e+07	3.14909e+06	2.81277e+06	757697
M361T528_2	Lariciresinol	Lignans, neolignans and related compounds	Furanoid lignans	Tetrahydrofuran lignans		361.168	528.2	360.157	7.41631	C20H24O6	[M+H]+	C10646	Biosynthesis of other secondary metabolites; Global and overview maps	27003-73-2 / 83327-19-9	BioDeepDB	2	pos	7.76285e+07	8.63097e+07	8.56387e+07	4.67374e+07	7.01217e+07	4.62406e+07	1.118e+07	2.9366e+07	4.32769e+07	1.77565e+06	1.6993e+06	1.6529e+06	1.58985e+07	8.95248e+06	1.56403e+07	4.02541e+06	3.71906e+06	3.24785e+06
M359T566	(-)-Matairesinol	Lignans, neolignans and related compounds	Furanoid lignans	Tetrahydrofuran lignans	HMDB0035698	359.152	565.6	358.142	8.07458	C20H22O6	[M+H]+	C10682	Chemical structure transformation maps; Biosynthesis of other secondary metabolites; Global and overview maps	580-72-3	BioDeepDB	2	pos	1.06953e+08	1.03691e+08	1.13648e+08	6.95403e+07	6.50557e+07	6.63607e+07	2.77484e+07	3.44679e+07	2.59891e+07	1.96584e+08	1.49477e+08	1.57834e+08	1.56748e+08	1.86733e+07	2.21158e+07	4.36642e+07	4.49916e+07	3.87733e+07
M579T70	Uridine diphosphate glucuronic acid	Organoheterocyclic compound	Lactones	Gamma butyrolactones	HMDB0000935	579.029	69.6	580.034	3.41261	C15H22N2O18P2	[M-H]-	C00167	Carbohydrate metabolism; Glycan biosynthesis and metabolism; Global and overview maps	2616-64-0/63700-19-6	BioDeepDB	2	neg	37146.1	77025.6	114407	308504	1.90676e+06	2.2699e+06	918568	371286	1.17893e+06	2.84128e+06	1.0743e+06	3.10337e+06	8.85262e+06	7.3648e+06	6.92563e+06	4.63691e+06	8.11821e+06	6.28192e+06
M137T627	Gamma-terpinene	Unsaturated hydrocarbon	Unsaturated hydrocarbons	Branched unsaturated hydrocarbons	HMDB0005806	137.132	627.1	136.125	0.554209	C10H16	[M+H]+	C09900		99-85-4	BioDeepDB	2	pos	2.0541e+06	1.79785e+06	2.35127e+06	3.19349e+06	3.88131e+06	3.47175e+06	1.64288e+06	1.63118e+06	1.43675e+06	2.46183e+06	5.11698e+06	3.96927e+06	6.60785e+06	6.77723e+06	6.67593e+06	1.67389e+06	1.91832e+06	818600
M373T453	Biocytin	Organic acids and derivatives	Carboxylic acids and derivatives	Amino acids, peptides, and analogues	HMDB0003134	373.184	452.6	372.183	17.8893	C16H28N4O4S	[M+H]+	C05552	Metabolism of cofactors and vitamins; Global and overview maps; Digestive system	576-19-2	mzCloud	2	pos	9.59452e+06	9.55011e+06	1.02655e+07	6.3835e+06	7.34835e+06	6.25588e+06	2.61483e+06	1.6841e+06	1.91873e+06	1.05183e+06	1.56266e+06	1.84232e+06	28686.9	173624	185883	4.88782e+06	4.13851e+06	4.69152e+06
M276T96	Saccharopine	Organic acids and derivatives	Carboxylic acids and derivatives	Carboxylic acids and derivatives	HMDB0000279	276.118	96	276.132	0.85768	C11H20N2O6	[M]+	C00449	Amino acid metabolism; Global and overview maps	997-68-2	BioDeepDB	2	pos	1.17364e+07	9.51133e+06	2.7742e+07	7.41526e+07	7.15506e+07	5.13633e+07	1.14176e+08	1.0305e+08	9.5124e+07	4.08334e+07	4.28759e+07	3.5482e+07	1.0926e+08	5.43169e+07	6.47364e+07	1.3358e+08	1.63804e+08	7.12242e+07
M274T80	N2-gamma-Glutamylglutamine	Carboxylic acids and derivatives	Carboxylic acids and derivatives	Amino acids, peptides, and analogues	HMDB0011738	274.105	80	275.112	3.0672	C10H17N3O6	[M-H]-	C05283		10148-81-9/1466-50-8	MoNA	2	neg	25689.9	221828	71182.7	59466.3	1.90524e+06	37530	1.70832e+06	358871	990101	6.72236e+06	2.3267e+07	1.53697e+07	5.58924e+06	4.58751e+06	7.15212e+06	1.26985e+07	1.38595e+07	1.50413e+07
M299T384	Temazepam	Organoheterocyclic compounds	Benzodiazepines	1,4-benzodiazepines	HMDB0014376	299.059	384	300.067	0.334382	C16H13ClN2O2	[M-H]-	C07125		846-50-4	BioDeepDB	2	neg	4.69895e+06	4.62591e+06	3.36613e+06	2.69088e+06	5.36747e+06	921703	3.82249e+06	3.6103e+06	3.51229e+06	4.1682e+06	3.63439e+06	3.77376e+06	7.88428e+06	4.14277e+06	6.25237e+06	5.90172e+06	6.43998e+06	5.52306e+06
M271T366	Nordiazepam	Organoheterocyclic compounds	Benzodiazepines	1,4-benzodiazepines	HMDB0060538	271.06	366.5	270.056	0.0477989	C15H11ClN2O	[M+H]+	C07486		1088-11-5	BioDeepDB	2	pos	507331	664078	924023	2.91076e+06	4.01643e+06	3.12945e+06	3.10748e+07	2.93749e+07	3.0758e+07	95224.6	111645	190456	238589	228599	169056	2.67979e+06	3.1108e+06	3.41683e+06
M348T702	2-Hydroxy-6-pentadecylbenzoic acid	Benzenoids	Benzene and substituted derivatives	Benzoic acids and derivatives	HMDB0029683	348.274	701.6	348.266	22.6833	C22H36O3	[M]+	C10759		16611-84-0	BioDeepDB	2	pos	1.12159e+06	109664	1.05002e+06	1.15554e+07	1.48602e+07	1.06984e+07	3.89921e+06	3.54206e+06	1.72914e+06	6.51649e+06	3.28263e+06	6.92004e+06	679207	541206	742720	1.68047e+08	1.76226e+08	3.55154e+07
M330T128	Salutaridinol	Benzenoids	Phenanthrenes and derivatives	Phenanthrenes and derivatives	HMDB0304480	330.137	128.1	329.163	6.44073	C19H23NO4	[M+H]+	C05220	Chemical structure transformation maps; Biosynthesis of other secondary metabolites; Global and overview maps	3271-79-2	BioDeepDB	2	pos	1.55846e+07	1.14419e+06	1.36974e+06	1.29898e+07	1.86162e+06	3.56593e+06	1.3888e+07	1.00638e+07	9.16577e+06	4.77429e+07	5.32357e+07	5.30632e+07	2.13139e+06	1.6156e+06	2.01455e+06	1.52714e+07	1.55378e+07	2.00039e+07
M326T828_1	Bisoprolol	Benzenoids	Benzene and substituted derivatives	Benzylethers	HMDB0014750	326.232	827.7	325.225	1.45908	C18H31NO4	[M+H]+	C06852		66722-44-9	MoNA	2	pos	8.91117e+06	4.52681e+06	6.40015e+06	8.38205e+06	8.10378e+06	8.48945e+06	8.40386e+06	7.11032e+06	6.78302e+06	8.26311e+06	9.18143e+06	9.21129e+06	7.20067e+06	9.66077e+06	8.83684e+06	7.29034e+06	8.17081e+06	7.02657e+06
M326T157	4-O-beta-D-Glucosyl-4-hydroxycinnamate	Organooxygen compounds	Carbohydrates and carbohydrate conjugates	Phenolic glycosides	HMDB0039509	326.096	156.7	326.1	12.2662	C15H18O8	[M]-	C04415			MetaDNA	2	neg	1.07185e+07	1.52271e+06	4.55146e+06	5.37016e+07	1.1851e+07	1.94635e+07	1.15793e+08	1.39826e+08	1.04285e+08	5.02006e+07	8.3828e+07	3.59132e+07	498050	379799	652643	9.60654e+07	8.62639e+07	9.58391e+07
M325T626	Citalopram	Benzenoids	Benzene and substituted derivatives	Phenylbutylamines	HMDB0005038	325.163	625.5	324.164	25.4258	C20H21FN2O	[M+H]+	C07572	Xenobiotics biodegradation and metabolism	59729-33-8	MoNA	2	pos	4.96531e+06	5.32228e+06	1.23151e+07	8.41187e+06	2.14246e+07	1.26988e+07	5.29339e+06	5.61998e+06	5.56598e+06	236843	289713	275097	780997	825601	1.10166e+06	5.07492e+06	1.02941e+07	5.35447e+06
M321T150	Digallate	Benzenoids	Benzene and substituted derivatives	Hydroxybenzoates		321.026	150.2	322.033	3.97477	C14H10O9	[M-H]-	C01572		536-08-3	MetaDNA	2	neg	7.37648e+07	8.67484e+07	8.92663e+07	8.19834e+06	3.62729e+07	7.6733e+06	8.10593e+06	5.50934e+07	1.21903e+07	820142	858413	1.25977e+06	184323	101746	236518	8.7166e+06	7.93508e+06	9.76193e+06
M309T714	Phenylbutazone	Benzenoids	Benzene and substituted derivatives	Benzene and substituted derivatives	HMDB0014950	309.167	713.8	308.152	24.2587	C19H20N2O2	[M+H]+	C07440		50-33-9	BioDeepDB	2	pos	1.28256e+07	1.05312e+07	2.17318e+07	1.44601e+06	6.3242e+07	7.66222e+07	5.75172e+07	5.07871e+07	5.64048e+07	7.27543e+06	1.35919e+07	8.41874e+06	1.95393e+06	7.01701e+06	1.17142e+07	7.41423e+06	1.24672e+07	1.69152e+07
M275T550	2-hydroxyflutamide	Benzenoids	Benzene and substituted derivatives	Trifluoromethylbenzenes	HMDB0060949	275.055	549.7	292.067	18.7817	C11H11F3N2O4	[M+H-H2O]+	C14204		52806-53-8	BioDeepDB	2	pos	149678	84380.2	118297	2.59966e+07	1.15579e+07	9.52484e+06	5.73837e+07	5.5465e+07	5.48268e+07	3.38355e+06	4.48046e+06	4.25044e+06	30681.6	31297.7	30611.3	4.44317e+07	5.38672e+07	1.37251e+07
M271T527_1	Emodin	Benzenoids	Anthracenes	Anthraquinones	HMDB0035214	271.059	526.6	270.053	3.23177	C15H10O5	[M+H]+	C10343		518-82-1	MoNA	2	pos	4.22548e+06	6.87112e+06	1.0163e+07	2.87283e+06	3.78823e+06	5.32377e+06	1.12933e+06	1.72099e+06	1.16986e+06	208905	210826	241266	5.99541e+06	4.94008e+06	4.97316e+06	3.87506e+06	4.5214e+06	7.5309e+06
M264T391	Tramadol	Benzenoids	Phenol ethers	Anisoles	HMDB0014339	264.195	391	263.188	2.93722	C16H25NO2	[M+H]+	C07153		27203-92-5/123154-38-1	MoNA	2	pos	611207	252549	378504	783322	755796	812733	1.10063e+06	1.11664e+06	1.22896e+06	1.10868e+06	884950	892285	957472	1.36505e+06	1.159e+06	1.21109e+06	1.25693e+06	1.27052e+06
M257T481	Purpurin	Benzenoids	Anthracenes	Anthraquinones	HMDB0256928	257.044	481	256.037	0.295669	C14H8O5	[M+H]+	C10395		81-54-9	mzCloud	2	pos	6.63709e+06	4.77663e+06	5.98177e+06	7.02503e+06	7.96946e+06	7.07313e+06	7.2698e+06	6.16813e+06	6.99688e+06	3.11952e+07	2.71713e+07	2.88823e+07	2.04331e+07	1.98277e+07	2.54595e+07	1.10489e+07	1.20486e+07	1.24312e+07
M249T737	Gemfibrozil	Benzenoids	Phenol ethers	Phenol ethers	HMDB0015371	249.15	736.5	250.157	2.71322	C15H22O3	[M-H]-	C07020		25812-30-0	BioDeepDB	2	neg	6.30462e+06	2.12917e+06	2.47942e+06	6.2159e+06	2.14663e+06	4.02397e+06	1.2072e+07	1.40606e+07	9.01298e+06	2.35134e+07	1.84222e+07	1.66726e+07	1.9189e+07	1.6216e+07	1.7306e+07	5.47782e+06	4.28233e+06	5.32307e+06
M241T536	N-Benzoylanthranilic acid	Benzenoids	Benzene and substituted derivatives	Benzoic acids and derivatives	HMDB0032175	241.086	536.5	241.074	0.0496609	C14H11NO3	[M]+	C03141		579-93-1	BioDeepDB	2	pos	280188	83708.9	115118	1.59842e+06	467865	1.10064e+06	6.76935e+06	7.39536e+06	5.13382e+06	313535	535016	472909	94351.2	110917	136645	1.69634e+06	1.89773e+06	2.27816e+06
M236T122	Procaine	Benzenoids	Benzene and substituted derivatives	Benzoic acids and derivatives	HMDB0014859	236.148	121.7	236.153	19.0558	C13H20N2O2	[M]+	C07375		59-46-1	BioDeepDB	2	pos	3.69326e+07	3.86328e+07	3.06513e+07	2.99777e+07	8.99624e+06	2.7277e+07	2.48299e+07	2.43595e+07	1.59808e+07	1.23481e+07	1.52468e+07	1.00918e+07	3.48465e+08	5.44945e+08	5.49179e+08	5.46909e+07	3.71991e+07	6.63237e+07
M229T817	Bisphenol A	Benzenoids	Benzene and substituted derivatives	Diphenylmethanes	HMDB0032133	229.122	817	228.115	1.2046	C15H16O2	[M+H]+	C13624	Xenobiotics biodegradation and metabolism; Global and overview maps	80-05-7	MoNA	2	pos	4.57647e+07	4.79237e+07	5.21409e+07	4.06006e+06	7.27202e+07	5.58857e+07	4.59862e+07	2.70083e+07	5.74073e+07	2.33848e+07	5.16984e+07	2.71002e+07	1.77489e+08	2.17688e+08	1.88918e+08	3.10574e+07	1.31064e+07	2.40681e+07
M209T616	Elemicin	Benzenoids	Phenol ethers	Anisoles	HMDB0033778	209.117	615.8	208.11	0.841634	C12H16O3	[M+H]+	C10451		487-11-6	BioDeepDB	2	pos	7.98923e+06	6.70994e+06	7.27227e+06	3.67174e+06	5.0926e+06	3.68437e+06	2.0662e+06	2.10855e+06	1.6269e+06	1.28307e+06	2.05872e+07	2.11261e+07	2.77143e+07	2.55534e+07	2.18087e+07	3.15644e+06	3.25105e+06	3.03138e+06
M209T497	trans-Isoasarone	Benzenoids	Phenol ethers	Anisoles	HMDB0031469	209.117	496.5	208.11	0.592969	C12H16O3	[M+H]+	C17846		2883-98-9	BioDeepDB	2	pos	3.60142e+07	3.78553e+07	3.62826e+07	2.33695e+07	3.07739e+07	2.64501e+07	1.92108e+07	2.35987e+07	2.04296e+07	3.5754e+06	3.48689e+06	3.93335e+06	7.12681e+06	6.09107e+06	6.90198e+06	2.67176e+07	2.35347e+07	2.29489e+07
M197T757	Vanillylmandelic acid	Benzenoids	Phenols	Methoxyphenols	HMDB0000291	197.119	756.9	198.053	6.09859	C9H10O5	[M-H]-	C05584	Amino acid metabolism; Global and overview maps	55-10-7	BioDeepDB	2	neg	8.80185e+06	2.13556e+07	959514	2.22184e+07	1.53111e+06	7.17503e+06	1.58252e+07	1.26587e+07	1.8775e+06	1.15651e+06	3.42052e+06	1.63174e+07	3.62518e+07	4.8268e+07	3.95686e+07	4.22361e+07	4.93092e+07	137880
M197T227	Syringic acid	Benzenoids	Benzene and substituted derivatives	Benzoic acids and derivatives	HMDB0002085	197.046	227.5	198.053	1.90818	C9H10O5	[M-H]-	C10833	Xenobiotics biodegradation and metabolism; Global and overview maps	530-57-4	BioDeepDB	2	neg	8.55671e+06	2.98698e+06	3.68605e+06	4.24496e+06	1.92372e+06	3.63109e+06	7.23552e+06	7.30239e+06	5.15132e+06	5.98733e+06	6.53252e+06	7.44663e+06	131946	36922	157574	1.88594e+07	1.36386e+07	1.83186e+07
M197T140	3,4-Dihydroxyphthalate	Benzenoids	Benzene and substituted derivatives	1-hydroxy-2-unsubstituted benzenoids		197.01	139.6	198.016	1.90854	C8H6O6	[M-H]-	C03223	Xenobiotics biodegradation and metabolism; Global and overview maps	82784-82-5	MetaDNA	2	neg	3.05167e+07	8.82102e+06	2.47012e+07	2.20855e+07	1.3265e+07	1.55699e+07	1.6236e+07	4.92461e+06	5.50393e+06	4.11244e+06	1.444e+07	1.17545e+07	2.48428e+06	2.03985e+06	2.62689e+06	4.16144e+07	1.00962e+07	4.0936e+07
M195T439	Acetosyringone	Benzenoids	Phenols	Phenols		195.067	438.6	196.074	2.44019	C10H12O4	[M-H]-	C10664		2478-38-8	mzCloud	2	neg	8.55732e+06	4.25889e+06	5.44737e+06	6.96564e+06	5.01803e+06	5.88753e+06	6.86733e+06	7.03841e+06	6.24576e+06	6.84987e+06	7.65402e+06	7.76489e+06	634039	877408	832348	6.35071e+06	6.00317e+06	6.77176e+06
M193T418	Sinapyl alcohol	Benzenoids	Phenols	Methoxyphenols	HMDB0013070	193.086	418.5	210.089	3.10743	C11H14O4	[M+H-H2O]+	C02325	Chemical structure transformation maps; Biosynthesis of other secondary metabolites; Global and overview maps	537-33-7	BioDeepDB	2	pos	4.68199e+08	5.02811e+08	3.72887e+08	2.45256e+08	2.18158e+08	2.59786e+08	1.01085e+08	1.31349e+08	8.69925e+07	8.02293e+07	8.99244e+07	1.01563e+08	9.80756e+07	1.27636e+08	1.47005e+08	3.47595e+08	3.47374e+08	3.07618e+08
M193T183	3-Carbamoyl-2-phenylpropionaldehyde	Benzenoids	Benzene and substituted derivatives	Phenylacetaldehydes	HMDB0060366	193.068	182.9	193.074	1.12913	C10H11NO3	[M]+	C16587	Xenobiotics biodegradation and metabolism		BioDeepDB	2	pos	1.3785e+07	1.53919e+07	1.41001e+07	6.07663e+06	6.12288e+06	5.50913e+06	773276	497126	707301	767814	651467	846999	966609	931768	1.06146e+06	1.07508e+06	645722	791431
M185T317	3-O-Methylgallate	Benzenoids	Benzene and substituted derivatives	Benzoic acids and derivatives		185.044	317.2	184.037	0.040459	C8H8O5	[M+H]+	C05616	Xenobiotics biodegradation and metabolism; Global and overview maps	3934-84-7	BioDeepDB	2	pos	1.73425e+07	3.3203e+06	4.83501e+06	5.56648e+06	2.23563e+06	3.23859e+06	2.73175e+06	2.47773e+06	2.31314e+06	8.61011e+07	5.57981e+07	6.78774e+07	1.40163e+08	1.17547e+08	1.37303e+08	6.1569e+06	6.25169e+06	3.73871e+06
M183T819	Benzophenone	Benzenoids	Benzene and substituted derivatives	Benzophenones	HMDB0032049	183.08	819.4	182.073	0.223618	C13H10O	[M+H]+	C06354		119-61-9	MoNA	2	pos	9.15761e+07	1.23553e+08	5.0705e+07	8.24694e+06	3.77898e+07	2.76608e+07	3.43916e+07	1.84001e+07	2.14376e+07	7.2481e+06	7.04756e+06	7.49954e+06	2.87475e+07	2.66569e+07	1.9524e+07	3.57709e+07	3.08914e+07	5.49244e+07
M183T651	Homovanillic acid	Benzenoids	Phenols	Methoxyphenols	HMDB0000118	183.065	650.7	182.058	0.677354	C9H10O4	[M+H]+	C05582	Amino acid metabolism; Nervous system; Global and overview maps	306-08-1	BioDeepDB	2	pos	3.5133e+06	2.57702e+06	5.60469e+06	3.85356e+06	2.69249e+06	1.81555e+06	2.59421e+06	2.41306e+06	2.22713e+06	4.2239e+06	4.1424e+06	4.32111e+06	1.71609e+07	1.53457e+07	1.76496e+07	3.65097e+06	3.98358e+06	4.01973e+06
M181T374	Coniferyl alcohol	Benzenoids	Phenols	Methoxyphenols	HMDB0012915	181.086	373.5	180.079	2.34143	C10H12O3	[M+H]+	C00590	Chemical structure transformation maps; Biosynthesis of other secondary metabolites; Global and overview maps	458-35-5 / 32811-40-8 458-35-5	BioDeepDB	2	pos	7.03534e+07	6.89723e+07	5.07026e+07	1.67874e+07	1.52569e+07	1.33147e+07	7.73419e+06	8.22023e+06	7.96342e+06	9.64336e+06	8.88037e+06	4.04511e+07	9.6126e+06	2.36097e+06	2.85871e+06	1.80437e+07	1.59901e+07	1.77031e+07
M179T802	Methyleugenol	Benzenoids	Benzene and substituted derivatives	Methoxybenzenes	HMDB0031864	179.107	802.2	178.099	0.0117227	C11H14O2	[M+H]+	C10454	Biosynthesis of other secondary metabolites	93-15-2	BioDeepDB	2	pos	1.74962e+07	8.07067e+06	1.52675e+07	2.00061e+07	1.42577e+07	1.39662e+07	7.54364e+06	7.02223e+06	6.81143e+06	1.72925e+07	2.52034e+07	1.84338e+07	3.85725e+07	2.22865e+07	4.38107e+07	1.2736e+07	1.7155e+07	1.22381e+07
M179T451	Methylisoeugenol	Benzenoids	Benzene and substituted derivatives	Methoxybenzenes	HMDB0041553	179.107	451.2	178.099	0.0280221	C11H14O2	[M+H]+	C10478	Biosynthesis of other secondary metabolites	6379-72-2	BioDeepDB	2	pos	5.42204e+06	4.0939e+06	6.26408e+06	5.84758e+06	1.72341e+07	5.03581e+06	9.14347e+06	8.6391e+06	5.35339e+06	3.29637e+07	3.52885e+07	3.31721e+07	1.7229e+07	1.29067e+07	1.43867e+07	3.38594e+07	3.26927e+07	4.66128e+07
M179T450	Coniferyl aldehyde	Benzenoids	Phenols	Methoxyphenols		179.07	449.9	178.063	0.424415	C10H10O3	[M+H]+	C02666	Chemical structure transformation maps; Biosynthesis of other secondary metabolites; Global and overview maps	458-36-6	BioDeepDB	2	pos	1.06432e+06	993635	1.01673e+06	1.15765e+07	1.46724e+06	1.47857e+06	1.65996e+07	1.58215e+07	1.62214e+07	2.88141e+06	1.0948e+06	3.72514e+06	681769	667388	719093	7.87226e+06	8.61604e+06	9.07039e+06
M171T298	Gallic acid	Benzenoids	Benzene and substituted derivatives	Benzoic acids and derivatives	HMDB0005807	171.029	298.4	170.022	0.737867	C7H6O5	[M+H]+	C01424	Chemical structure transformation maps; Xenobiotics biodegradation and metabolism; Global and overview maps	149-91-7	BioDeepDB	2	pos	1.50589e+08	1.62385e+08	1.62923e+08	1.52821e+08	1.592e+08	1.47487e+08	1.30389e+08	1.32813e+08	1.25193e+08	1.33141e+07	1.39984e+07	1.4974e+07	1.57867e+07	1.46346e+07	1.64222e+07	1.6604e+08	1.86135e+08	2.08173e+08
M169T71	Norepinephrine	Benzenoids	Phenols	Benzenediols	HMDB0000216	169.046	70.7	169.074	6.63883	C8H11NO3	[M]+	C00547	Circulatory system; Nervous system; Signal transduction; Sensory system; Endocrine system; Digestive system; Environmental adaptation; Signaling molecules and interaction; Amino acid metabolism; Cellular community - eukaryotes; Cellular community - prokaryotes; Global and overview maps	51-41-2	BioDeepDB	2	pos	4.04652e+08	3.409e+08	3.84411e+08	1.26599e+08	1.34971e+08	2.36666e+08	9.34327e+07	6.60323e+07	6.1437e+07	9.59915e+07	8.50569e+07	1.09093e+08	8.95487e+07	1.27375e+08	7.20269e+07	5.67106e+08	4.94067e+08	4.93539e+08
M168T307	3,4-Dihydroxymandelaldehyde	Benzenoids	Benzene and substituted derivatives	Phenylacetaldehydes	HMDB0006242	168.039	306.5	168.042	19.0428	C8H8O4	[M]-	C05577	Amino acid metabolism; Global and overview maps	13023-73-9	MetaDNA	2	neg	478675	314212	1.65672e+06	2.07747e+06	1.62173e+06	2.03029e+06	1.9321e+06	2.43255e+06	1.68169e+06	2.04415e+06	1.3255e+06	1.25974e+06	1.24744e+06	1.60345e+06	2.00958e+06	2.18273e+06	1.36846e+06	1.33207e+06
M167T563	3,4-Dihydroxybenzeneacetic acid	Benzenoids	Phenols	Benzenediols	HMDB0001336	167.035	563.2	168.042	2.25102	C8H8O4	[M-H]-	C01161	Substance dependence; Amino acid metabolism; Nervous system; Global and overview maps	102-32-9	BioDeepDB	2	neg	5.54618e+08	9.1081e+08	9.24379e+08	7.30164e+08	9.07964e+08	2.7548e+08	1.26337e+08	4.21666e+08	1.44155e+08	2.65884e+08	2.8692e+08	4.29821e+08	9.70656e+06	1.35409e+07	1.41407e+07	5.55698e+08	5.28359e+08	5.43671e+08
M167T437	Homogentisic acid	Benzenoids	Benzene and substituted derivatives	Phenylacetic acids	HMDB0000130	167.035	437	168.042	1.65235	C8H8O4	[M-H]-	C00544	Amino acid metabolism; Metabolism of cofactors and vitamins; Xenobiotics biodegradation and metabolism; Global and overview maps	451-13-8	MoNA	2	neg	2.48569e+08	2.88316e+08	2.66874e+08	1.06705e+08	1.29909e+08	1.1974e+08	3.78708e+07	3.64612e+07	4.1206e+07	2.06179e+07	2.49182e+07	2.60299e+07	2.39346e+07	2.07531e+07	1.83232e+07	6.35429e+07	6.34553e+07	7.91248e+07
M167T430	3,4-Dimethoxybenzaldehyde	Benzenoids	Benzene and substituted derivatives	Methoxybenzenes	HMDB0032138	167.071	429.9	166.063	0.0263035	C9H10O3	[M+H]+	C02201		120-14-9	BioDeepDB	2	pos	1.69324e+07	1.87576e+07	3.12867e+07	1.5345e+07	1.82273e+07	1.49836e+07	7.99758e+06	6.345e+06	8.62444e+06	1.03456e+07	1.03924e+07	1.04896e+07	9.85163e+06	8.17851e+06	1.18709e+07	1.2672e+07	1.14553e+07	1.31942e+07
M167T356	Phthalic acid	Benzenoids	Benzene and substituted derivatives	Benzoic acids and derivatives	HMDB0002107	167.071	355.9	166.027	0.613017	C8H6O4	[M+H]+	C01606	Membrane transport; Xenobiotics biodegradation and metabolism; Global and overview maps	88-99-3 / 3198-29-6	BioDeepDB	2	pos	2.38258e+07	2.04255e+07	1.43175e+07	1.34962e+07	1.30507e+07	1.76622e+07	1.66673e+07	1.41455e+07	1.43366e+07	2.54411e+07	2.60823e+07	2.55395e+07	1.66923e+07	1.3966e+07	4.25724e+06	9.94007e+06	1.06146e+07	1.17573e+07
M165T666	Terephthalic acid	Benzenoids	Benzene and substituted derivatives	Benzoic acids and derivatives	HMDB0002428	165.022	665.6	166.027	14.3981	C8H6O4	[M-H]-	C06337	Xenobiotics biodegradation and metabolism; Global and overview maps	100-21-0	BioDeepDB	2	neg	921089	823083	1.37233e+06	132941	2.13225e+06	109603	1.1756e+06	93352.8	1.10736e+06	722753	752060	684064	3.68212e+06	3.85555e+06	4.23191e+06	161712	122817	192933
M165T473	3,4-Dihydroxymandelic acid	Benzenoids	Phenols	Benzenediols	HMDB0001866	165.02	472.9	184.037	5.3933	C8H8O5	[M-H2O-H]-	C05580	Amino acid metabolism; Global and overview maps	775-01-9	MoNA	2	neg	7.40086e+07	8.94449e+07	8.06195e+07	5.32016e+07	7.08455e+07	5.49248e+07	3.37848e+07	4.30418e+07	2.44564e+07	4.94481e+07	4.87444e+07	3.86652e+07	6.94116e+06	7.43109e+06	7.04054e+06	4.3788e+07	1.0725e+07	4.93707e+07
M165T414	4-Phenylbutyrate	Benzenoids	Benzene and substituted derivatives	Benzene and substituted derivatives	HMDB0000543	165.091	413.6	164.084	1.35683	C10H12O2	[M+H]+	C21793		1821-12-1	mzCloud	2	pos	6.41171e+06	1.0568e+07	1.46188e+07	6.02737e+06	9.17216e+06	9.13997e+06	1.27408e+06	4.0151e+06	1.2809e+06	553573	641121	645981	1.5948e+06	1.50766e+06	1.49253e+06	1.54997e+06	7.9708e+06	7.36592e+06
M165T388	Isoeugenol	Benzenoids	Phenols	Methoxyphenols	HMDB0005802	165.091	388.4	164.084	1.81718	C10H12O2	[M+H]+	C10469	Biosynthesis of other secondary metabolites	97-54-1	BioDeepDB	2	pos	6.07472e+06	5.98768e+06	6.70671e+06	5.38444e+06	6.23608e+06	5.95059e+06	6.52122e+06	6.3743e+06	6.03933e+06	2.14611e+06	2.77827e+06	2.78672e+06	1.98908e+06	786694	1.95437e+06	1.05087e+07	1.04509e+07	1.08188e+07
M165T273	Vanylglycol	Benzenoids	Phenols	Methoxyphenols	HMDB0001490	165.056	273.2	184.074	5.99796	C9H12O4	[M-H2O-H]-	C05594	Amino acid metabolism; Global and overview maps	534-82-7/67423-45-4	BioDeepDB	2	neg	1.09832e+06	1.51431e+07	9.09829e+06	1.10429e+07	2.18841e+07	8.90386e+06	6.32861e+06	1.66651e+07	2.18409e+06	2.51727e+07	2.584e+07	2.44567e+07	2.99117e+06	2.61629e+06	2.44192e+06	2.57806e+06	1.16513e+07	4.96698e+06
M163T397	Phenylpyruvic acid	Benzenoids	Benzene and substituted derivatives	Phenylpyruvic acid derivatives	HMDB0000205	163.041	397	164.047	4.75954	C9H8O3	[M-H]-	C00166	Chemical structure transformation maps; Amino acid metabolism; Biosynthesis of other secondary metabolites; Global and overview maps	156-06-9	BioDeepDB	2	neg	3.27816e+07	5.56376e+06	7.57439e+06	2.46085e+07	7.90816e+06	1.54274e+07	3.84935e+07	3.55429e+07	1.84761e+07	5.42281e+07	7.48347e+07	6.88204e+07	2.09438e+06	1.20129e+06	2.0626e+06	5.94127e+06	5.63296e+06	6.4829e+06
M163T316_2	cis-1,2-Dihydronaphthalene-1,2-diol	Benzenoids	Naphthalenes	Naphthalenes	HMDB0060335	163.087	316.4	162.068	0.84349	C10H10O2	[M+H]+	C04314	Xenobiotics biodegradation and metabolism; Global and overview maps		BioDeepDB	2	pos	7.29849e+06	1.03773e+07	7.62906e+06	5.14385e+06	5.92109e+06	7.18704e+06	4.26423e+06	4.99843e+06	6.08668e+06	1.82725e+07	1.57242e+07	1.95656e+07	2.32702e+07	3.20117e+07	4.00104e+07	8.47617e+06	7.79849e+06	7.49777e+06
M159T399	1,5-Naphthalenediamine	Benzenoids	Naphthalenes	Naphthalenes	HMDB0244231	159.092	398.5	158.084	0.477712	C10H10N2	[M+H]+	C19463		2243-62-1	mzCloud	2	pos	3.12261e+06	2.6961e+06	3.03035e+06	2.22034e+06	5.999e+06	4.94978e+06	1.63533e+07	1.23711e+07	1.38047e+07	1.1881e+07	1.17087e+07	1.04384e+07	3.53536e+07	3.20001e+07	3.3621e+07	4.23065e+06	8.2745e+06	7.62312e+06
M155T362	Protocatechuic acid	Benzenoids	Benzene and substituted derivatives	Benzoic acids and derivatives	HMDB0001856	155.033	361.5	154.027	4.36034	C7H6O4	[M+H]+	C00230	Chemical structure transformation maps; Xenobiotics biodegradation and metabolism; Global and overview maps; Metabolism of terpenoids and polyketides	99-50-3	MetaDNA	2	pos	4.27453e+06	3.51571e+06	3.66279e+06	6.74028e+06	9.31295e+06	1.82963e+06	2.73638e+06	7.9355e+06	6.81342e+06	2.73453e+06	6.19266e+06	1.5547e+07	2.50171e+06	2.49807e+06	2.39887e+06	5.22325e+06	9.71831e+06	7.37083e+06
M154T179	3-Amino-4-hydroxybenzoate	Benzenoids	Benzene and substituted derivatives	Benzoic acids and derivatives	HMDB0304941	154.05	178.7	153.043	0.804933	C7H7NO3	[M+H]+	C12115	Biosynthesis of other secondary metabolites; Global and overview maps	1571-72-8	BioDeepDB	2	pos	252407	183804	65282.9	1.00868e+06	4.79048e+06	1.06508e+06	6.46347e+06	7.36645e+06	7.05153e+06	632073	698997	993759	429996	766416	507322	2.03576e+06	1.00706e+07	2.08933e+06
M153T537	4-Hydroxy-3-methoxy-benzaldehyde	Benzenoids	Phenols	Methoxyphenols	HMDB0012308	153.055	537	152.047	0.156807	C8H8O3	[M+H]+	C00755	Chemical structure transformation maps; Xenobiotics biodegradation and metabolism; Biosynthesis of other secondary metabolites; Global and overview maps	121-33-5	mzCloud	2	pos	1.91965e+06	1.50965e+06	1.4893e+06	1.2153e+06	1.48561e+06	906318	976926	1.0976e+06	813865	986880	1.73549e+06	1.80812e+06	4.63492e+07	2.93729e+07	2.40125e+07	1.0528e+06	1.39525e+06	1.58041e+06
M153T460_2	p-Hydroxyphenylacetic acid	Benzenoids	Phenols	1-hydroxy-2-unsubstituted benzenoids	HMDB0000020	153.127	459.8	152.047	0.128187	C8H8O3	[M+H]+	C00642	Amino acid metabolism; Global and overview maps	156-38-7	BioDeepDB	2	pos	2.84677e+06	3.4378e+06	2.9514e+06	1.10587e+06	1.1828e+06	1.10229e+06	454059	457608	418462	990972	737609	978637	2.15391e+06	2.21721e+06	2.21015e+06	1.03936e+06	1.1051e+06	1.03677e+06
M153T417	p-Anisic acid	Benzenoids	Benzene and substituted derivatives	Benzoic acids and derivatives	HMDB0001101	153.055	417.1	152.047	0	C8H8O3	[M+H]+	C02519	Xenobiotics biodegradation and metabolism; Global and overview maps	100-09-4	BioDeepDB	2	pos	3.81699e+07	3.77265e+07	3.07719e+07	1.5554e+07	1.86971e+07	1.64334e+07	9.01085e+06	1.10649e+07	1.30738e+07	6.62817e+06	4.76619e+06	6.80782e+06	7.94952e+06	3.90018e+06	1.65981e+07	1.24818e+07	1.547e+07	1.29977e+07
M153T315	3,4-Dihydroxyphenylglycol	Benzenoids	Phenols	Benzenediols	HMDB0000318	153.055	314.8	170.058	2.61344	C8H10O4	[M+H-H2O]+	C05576	Amino acid metabolism; Global and overview maps	28822-73-3/3343-19-9	BioDeepDB	2	pos	5.43508e+06	5.50415e+06	1.63134e+07	7.167e+06	8.51437e+06	6.99742e+06	4.31991e+07	4.13284e+07	5.42705e+07	2.17323e+06	4.64701e+06	1.08505e+07	5.47489e+06	2.11208e+06	3.65598e+06	4.20015e+06	4.53194e+06	4.90896e+06
M153T307	2-Pyrocatechuic acid	Benzenoids	Benzene and substituted derivatives	Benzoic acids and derivatives	HMDB0000397	153.02	306.5	154.027	4.41772	C7H6O4	[M-H]-	C00196	Chemical structure transformation maps; Xenobiotics biodegradation and metabolism; Global and overview maps; Metabolism of terpenoids and polyketides	303-38-8	BioDeepDB	2	neg	2.37964e+07	2.24067e+07	2.0681e+07	3.92088e+06	3.31722e+07	3.19977e+06	2.384e+08	1.18808e+07	1.86257e+08	4.80357e+07	5.47489e+07	6.24013e+07	1.44505e+06	1.3051e+06	1.27037e+06	5.3042e+06	4.99959e+06	6.03259e+06
M152T684	3-Hydroxyanthranilate	Benzenoids	Benzene and substituted derivatives	Benzoic acids and derivatives	HMDB0001476	152.036	684.1	153.043	3.13084	C7H7NO3	[M-H]-	C00632	Amino acid metabolism; Xenobiotics biodegradation and metabolism; Global and overview maps	548-93-6	mzCloud	2	neg	191164	166411	218205	6.13911e+06	8.02561e+06	7.23184e+06	8.51997e+06	9.70723e+06	8.71564e+06	55251.2	718185	154651	18696.6	29977.9	9377.78	4.60204e+06	4.17769e+06	4.92915e+06
M151T612	2',4'-Dihydroxyacetophenone	Organooxygen compounds	Carbonyl compounds	Alkyl-phenylketones	HMDB0029659	151.04	611.5	152.047	2.4894	C8H8O3	[M-H]-	C03663		89-84-9	BioDeepDB	2	neg	9.08061e+06	1.82825e+06	7.51854e+06	6.72598e+06	6.21548e+06	7.40315e+06	1.91423e+06	5.57036e+06	8.40684e+06	1.42273e+06	1.7007e+06	2.08603e+06	1.23623e+07	1.29515e+07	1.25421e+07	2.41116e+06	3.48712e+06	1.25051e+06
M151T560_2	3-Hydroxyphenylacetic acid	Benzenoids	Phenols	1-hydroxy-4-unsubstituted benzenoids	HMDB0000440	151.041	559.8	152.047	5.95865	C8H8O3	[M-H]-	C05593	Amino acid metabolism; Xenobiotics biodegradation and metabolism; Global and overview maps	621-37-4	BioDeepDB	2	neg	1.97521e+07	4.81226e+07	1.79512e+07	6.38312e+07	6.5234e+07	2.69678e+07	8.00196e+07	7.7772e+07	6.77442e+07	1.45228e+07	2.05661e+07	5.03265e+07	3.46516e+06	1.46154e+07	4.03902e+06	9.57096e+07	8.7874e+07	9.55511e+07
M151T412	(R)-mandelic Acid	Benzenoids	Benzene and substituted derivatives		HMDB0062635	151.041	411.6	152.047	3.31037	C8H8O3	[M-H]-	C01983	Xenobiotics biodegradation and metabolism; Global and overview maps	611-71-2	BioDeepDB	2	neg	1.5506e+07	1.8369e+07	1.96509e+07	6.86753e+06	6.88303e+06	7.72553e+06	846909	1.37082e+06	1.13777e+06	1.57368e+06	1.52613e+06	1.55976e+06	426939	459661	1.55977e+06	951364	1.4541e+06	1.18666e+06
M149T461	Estragole	Benzenoids	Phenol ethers	Anisoles	HMDB0034121	149.096	461	148.089	0.000982481	C10H12O	[M+H]+	C10452	Biosynthesis of other secondary metabolites	140-67-0	BioDeepDB	2	pos	6.02494e+07	2.01228e+07	2.24898e+07	1.75293e+07	1.33716e+07	1.37616e+07	2.31087e+07	1.99478e+07	1.17974e+07	5.21112e+07	4.33724e+07	3.97457e+07	8.47986e+06	7.12822e+06	6.92613e+06	5.59041e+07	5.04155e+07	4.49568e+07
M149T339	Desaminotyrosine	Phenylpropanoids and polyketides	Phenylpropanoic acids	Phenylpropanoic acids	HMDB0002199	149.06	338.8	166.063	29.0764	C9H10O3	[M+H-H2O]+	C01744		501-97-3	MetaDNA	2	pos	7.99008e+06	3.21394e+07	3.81034e+07	2.4793e+07	3.12556e+07	1.14023e+07	1.20416e+07	2.60647e+07	2.46101e+07	4.69888e+06	4.59248e+06	1.55838e+07	641676	396380	343617	8.61891e+06	1.50557e+07	3.65322e+07
M139T463	3,4-Dihydroxybenzaldehyde	Organooxygen compounds	Carbonyl compounds	Hydroxybenzaldehydes	HMDB0059965	139.038	462.6	138.032	9.17737	C7H6O3	[M+H]+	C16700	Chemical structure transformation maps; Biosynthesis of other secondary metabolites	139-85-5	mzCloud	2	pos	3.93962e+08	4.86234e+08	5.97101e+08	5.4121e+08	4.50573e+08	5.07479e+08	1.30661e+07	4.84985e+07	2.49902e+08	2.84008e+08	2.62189e+08	7.47201e+07	1.01273e+08	7.75364e+07	8.06467e+07	1.28607e+08	7.76665e+07	9.59539e+07
M138T95	p-Aminobenzoic acid	Benzenoids	Benzene and substituted derivatives	Benzoic acids and derivatives	HMDB0001392	138.055	94.8	137.048	0.000708044	C7H7NO2	[M+H]+	C00568	Chemical structure transformation maps; Metabolism of cofactors and vitamins; Xenobiotics biodegradation and metabolism; Global and overview maps	150-13-0 / 2906-28-7	BioDeepDB	2	pos	5.78607e+08	4.31949e+08	5.86956e+08	6.82261e+08	4.74932e+08	4.85226e+08	5.05397e+08	5.40974e+08	6.16198e+08	6.06276e+08	3.96627e+08	3.61586e+08	4.14349e+08	4.65447e+08	4.58065e+08	1.17302e+09	1.2789e+09	1.33333e+09
M137T552	4-Methoxybenzaldehyde	Benzenoids	Benzene and substituted derivatives	Benzoyl derivatives	HMDB0029686	137.06	552.3	136.052	0.729609	C8H8O2	[M+H]+	C10761		123-11-5	BioDeepDB	2	pos	2.34815e+07	2.75448e+07	2.90293e+07	1.97787e+07	2.53445e+07	2.16061e+07	1.92842e+07	1.80991e+07	1.78892e+07	8.2015e+06	1.53338e+07	1.45329e+07	1.58186e+06	1.11511e+06	1.22997e+06	2.91697e+07	2.7762e+07	3.31357e+07
M137T372	2-Methylbenzoic acid	Benzenoids	Benzene and substituted derivatives	Benzoic acids and derivatives	HMDB0002340	137.06	371.8	136.052	0.00605633	C8H8O2	[M+H]+	C07215	Xenobiotics biodegradation and metabolism; Global and overview maps	118-90-1	BioDeepDB	2	pos	4.01015e+07	4.92453e+07	3.59935e+07	9.14211e+06	1.19864e+07	1.05227e+07	2.05679e+06	2.00529e+06	2.50076e+06	510404	454304	642561	3.50516e+06	3.37955e+06	3.62352e+06	4.19076e+06	4.37661e+06	3.48902e+06
M137T369	Salicylic acid	Benzenoids	Benzene and substituted derivatives	Benzoic acids and derivatives	HMDB0001895	137.024	369	138.032	0.554645	C7H6O3	[M-H]-	C00805	Signal transduction; Digestive system; Xenobiotics biodegradation and metabolism; Metabolism of terpenoids and polyketides; Amino acid metabolism; Chemical structure transformation maps; Global and overview maps	69-72-7	BioDeepDB	2	neg	1.32905e+08	1.30242e+08	1.79848e+08	1.42515e+08	1.36473e+08	1.33293e+08	1.43591e+08	1.32024e+08	1.36223e+08	1.37486e+08	1.32044e+08	1.33748e+08	1.33572e+08	1.32027e+08	1.35741e+08	1.35765e+08	1.34836e+08	1.33013e+08
M137T206	3-Hydroxybenzoic acid	Benzenoids	Benzene and substituted derivatives	Benzoic acids and derivatives	HMDB0002466	137.025	206.3	138.032	7.85255	C7H6O3	[M-H]-	C00587	Amino acid metabolism; Xenobiotics biodegradation and metabolism; Global and overview maps	99-06-9	BioDeepDB	2	neg	1.43047e+07	1.66729e+07	1.4439e+07	1.21252e+07	1.20634e+07	1.45617e+07	1.23141e+07	1.2219e+07	1.37357e+07	1.39127e+07	1.46123e+07	1.3358e+07	1.47525e+07	1.19879e+07	1.59301e+07	1.46142e+07	2.1048e+07	2.0824e+07
M136T197	p-Octopamine	Benzenoids	Phenols	1-hydroxy-2-unsubstituted benzenoids	HMDB0004825	136.076	196.6	153.079	29.6453	C8H11NO2	[M+H-H2O]+	C04227	Signaling molecules and interaction	104-14-3	BioDeepDB	2	pos	2.87469e+07	6.45225e+06	4.67366e+07	3.45558e+07	6.64759e+07	2.90502e+07	3.43041e+07	3.55519e+07	3.29976e+07	4.90793e+07	5.50866e+07	5.61402e+07	1.20203e+07	1.14032e+07	1.09356e+07	4.13227e+07	4.17247e+07	4.33109e+07
M136T175	Dopamine	Benzenoids	Phenols	Benzenediols	HMDB0000073	136.076	175.5	153.079	29.6453	C8H11NO2	[M+H-H2O]+	C03758	Nervous system; Signal transduction; Digestive system; Endocrine system; Neurodegenerative disease; Biosynthesis of other secondary metabolites; Signaling molecules and interaction; Amino acid metabolism; Substance dependence; Cellular community - eukaryotes; Chemical structure transformation maps; Global and overview maps	62-31-7/51-61-6	MoNA	2	pos	2.42922e+07	2.92501e+07	2.43038e+07	2.23524e+06	8.7015e+06	7.20032e+06	1.61597e+06	1.31068e+06	1.47776e+06	810566	1.27985e+06	1.11814e+06	1.8769e+07	1.3123e+07	1.2268e+07	1.59555e+07	1.68942e+07	3.13556e+06
M135T838	Phenyl acetate	Benzenoids	Phenol esters	Phenol esters	HMDB0040733	134.895	838.4	136.052	14.8612	C8H8O2	[M-H]-	C00548		122-79-2	BioDeepDB	2	neg	4.38822e+07	4.91983e+07	5.29243e+07	5.22898e+07	6.3707e+07	5.56964e+07	4.5458e+07	4.15677e+07	4.25237e+07	1.64758e+07	3.55806e+07	2.86231e+07	2.73511e+06	2.27443e+06	2.17118e+06	3.41364e+07	3.37736e+07	3.84095e+07
M134T89	Isochavicol	Benzenoids	Benzene and substituted derivatives	Phenols and derivatives		134.081	89.3	134.073	0.075133	C9H10O	[M]+	C20464	Biosynthesis of other secondary metabolites	20649-39-2 539-12-8	BioDeepDB	2	pos	1.74353e+08	1.91647e+08	7.37979e+07	1.00787e+08	1.49785e+08	8.15767e+07	2.10991e+08	2.35644e+08	2.09106e+08	2.11355e+08	1.35783e+08	1.50024e+08	1.45382e+08	1.61776e+08	1.21955e+08	1.36663e+08	9.51065e+07	8.57491e+07
M127T313_1	Phloroglucinol	Benzenoids	Phenols	Benzenetriols and derivatives	HMDB0013675	127.039	313.1	126.032	0.188918	C6H6O3	[M+H]+	C02183	Xenobiotics biodegradation and metabolism; Global and overview maps	108-73-6	mzCloud	2	pos	3.11549e+07	9.12955e+07	1.16844e+08	1.18344e+08	1.00733e+08	1.17062e+08	1.0919e+08	2.83053e+07	1.11818e+08	7.43953e+07	1.23184e+08	7.55193e+07	1.70545e+07	1.6492e+07	1.62914e+07	1.39376e+08	1.33108e+08	1.40737e+08
M127T255	1,2,3-Trihydroxybenzene	Benzenoids	Phenols	Benzenetriols and derivatives	HMDB0013674	127.039	254.6	126.032	0.116626	C6H6O3	[M+H]+	C01108	Xenobiotics biodegradation and metabolism; Global and overview maps; Target-based classification: Enzymes	87-66-1	BioDeepDB	2	pos	2.03503e+08	1.43997e+08	1.75353e+08	2.24505e+08	1.51561e+08	1.9708e+08	1.96405e+08	2.08086e+08	1.8004e+08	7.9059e+07	8.42344e+07	1.00787e+08	5.06547e+07	4.63993e+07	5.24995e+07	2.53817e+08	2.4365e+08	2.66181e+08
M125T826	4-Methylcatechol	Benzenoids	Phenols	Benzenediols	HMDB0000873	125.06	825.7	124.052	0.0129821	C7H8O2	[M+H]+	C06730	Xenobiotics biodegradation and metabolism; Global and overview maps	452-86-8	BioDeepDB	2	pos	2.41304e+08	2.26114e+08	2.92037e+07	1.71317e+08	1.45856e+08	1.71173e+08	6.15952e+07	1.49303e+08	5.92427e+07	1.25722e+08	1.14402e+08	1.57303e+08	8.69441e+08	8.7586e+08	9.83109e+08	2.06256e+07	5.78047e+07	5.53325e+07
M123T563	Salicyl alcohol	Benzenoids	Benzene and substituted derivatives	Benzyl alcohols	HMDB0059709	123.046	563.4	124.052	4.68119	C7H8O2	[M-H]-	C02323		90-01-7	mzCloud	2	neg	9.00381e+06	1.0712e+07	9.22365e+06	1.76696e+07	2.65842e+07	2.36747e+07	2.75322e+07	1.4661e+07	2.01873e+07	7.67664e+06	8.00607e+06	7.82444e+06	9.40354e+06	1.00605e+07	1.10999e+07	2.09694e+07	1.81353e+07	1.60731e+07
M121T479_1	Tyrosol	Benzenoids	Phenols	Tyrosols and derivatives	HMDB0004284	121.065	479	138.068	1.98727	C8H10O2	[M+H-H2O]+	C06044	Amino acid metabolism; Global and overview maps	501-94-0	BioDeepDB	2	pos	5.1061e+06	3.47725e+06	3.17701e+06	2.195e+06	2.24078e+06	1.23034e+06	402065	320881	324758	281011	271576	269530	2.38238e+06	1.70054e+06	2.39561e+06	991195	697621	617602
M119T157	Phenylacetaldehyde	Benzenoids	Benzene and substituted derivatives	Phenylacetaldehydes	HMDB0006236	119.051	156.6	120.058	5.67824	C8H8O	[M-H]-	C00601	Amino acid metabolism; Xenobiotics biodegradation and metabolism; Global and overview maps	122-78-1	BioDeepDB	2	neg	6.10189e+06	6.217e+06	5.90858e+06	6.4965e+06	6.66318e+06	6.70124e+06	3.7361e+06	3.1936e+06	2.21559e+06	2.5621e+06	3.23462e+06	2.95022e+06	819312	736453	739338	2.12204e+06	2.04903e+06	2.29328e+06
M110T58	2-Aminophenol	Benzenoids	Benzene and substituted derivatives	Aniline and substituted anilines		110.019	57.7	109.053	10.9931	C6H7NO	[M+H]+	C01987	Amino acid metabolism; Xenobiotics biodegradation and metabolism; Global and overview maps	95-55-6	BioDeepDB	2	pos	9.42718e+06	1.02534e+07	9.38855e+06	1.31815e+07	1.17089e+07	1.15144e+07	3.93496e+07	3.72043e+07	4.0712e+07	4.59861e+07	3.77221e+07	4.35702e+07	4.60341e+07	4.36859e+07	4.67464e+07	5.2862e+07	5.50719e+07	4.98369e+07
M110T558	Catechol	Benzenoids	Phenols	Benzenediols	HMDB0000957	110.02	558.3	110.037	3.39214	C6H6O2	[M]+	C00090	Xenobiotics biodegradation and metabolism; Global and overview maps	120-80-9 / 12385-08-9	BioDeepDB	2	pos	2.63571e+07	2.7678e+07	1.59932e+07	4.52214e+07	3.58974e+07	1.70549e+06	3.39273e+07	2.2183e+07	3.69605e+07	3.16403e+07	1.15355e+08	1.13822e+08	3.35509e+07	4.21901e+07	1.72125e+07	1.1197e+08	1.24396e+08	4.02181e+07
M110T362	Hydroquinone	Benzenoids	Phenols	Benzenediols	HMDB0002434	110.02	361.7	110.037	2.29819	C6H6O2	[M]+	C00530	Amino acid metabolism; Xenobiotics biodegradation and metabolism; Global and overview maps	123-31-9	BioDeepDB	2	pos	6.31395e+07	3.5487e+07	5.08152e+07	8.00585e+07	4.08061e+07	5.96392e+07	4.78984e+07	1.84172e+07	5.74052e+07	3.28883e+07	3.75359e+07	3.12852e+07	2.44608e+06	3.54279e+06	3.11884e+06	4.50113e+07	6.59131e+07	1.5329e+07
M109T667	m-Cresol	Benzenoids	Phenols	Cresols	HMDB0002048	109.065	666.6	108.058	0.220053	C7H8O	[M+H]+	C01467	Xenobiotics biodegradation and metabolism; Global and overview maps	108-39-4	BioDeepDB	2	pos	8.94059e+06	1.15299e+07	7.92312e+06	748122	2.81961e+06	2.63783e+06	1.90784e+06	512248	324240	669488	735787	3.2036e+06	2.43187e+06	1.74804e+06	1.96698e+06	5.06065e+06	4.60215e+06	1.93035e+06
M107T495	m-Xylene	Benzenoids	Benzene and substituted derivatives	Xylenes	HMDB0059810	107.085	494.5	106.078	4.66919	C8H10	[M+H]+	C07208	Xenobiotics biodegradation and metabolism; Global and overview maps	108-38-3	BioDeepDB	2	pos	3.87279e+07	3.04872e+07	4.1998e+07	1.39939e+07	1.75191e+07	1.38623e+07	4.87938e+07	3.87867e+07	1.34994e+07	2.44481e+07	3.71952e+07	3.43642e+07	5.46122e+07	3.46351e+07	2.61902e+07	3.12304e+07	5.25122e+07	2.82424e+07
M107T391	Benzaldehyde	Benzenoids	Benzene and substituted derivatives	Benzoyl derivatives	HMDB0006115	107.049	391.3	106.042	0.934152	C7H6O	[M+H]+	C00261	Xenobiotics biodegradation and metabolism; Global and overview maps	100-52-7	BioDeepDB	2	pos	2.77148e+07	1.85835e+07	1.90885e+07	1.45303e+07	2.01579e+07	1.65819e+07	1.52057e+07	1.40963e+07	1.7402e+07	2.44374e+06	3.01127e+06	2.44478e+06	802116	789056	790438	1.71655e+07	1.81562e+07	1.88412e+07
M105T380	2-Phenylethanol	Benzenoids	Benzene and substituted derivatives	Benzene and substituted derivatives	HMDB0033944	105.07	379.8	122.073	1.71038	C8H10O	[M+H-H2O]+	C05853	Amino acid metabolism	60-12-8	BioDeepDB	2	pos	1.36603e+09	1.10642e+08	4.58689e+08	1.47929e+09	7.13291e+08	1.07311e+09	2.21902e+09	2.32122e+09	1.26041e+09	2.98959e+09	3.89191e+09	3.8281e+09	6.55621e+08	6.08017e+08	7.76789e+08	8.09626e+08	6.59285e+08	8.93751e+08
M387T679	Versicolorone	Benzene and substituted derivatives	Phenols and derivatives	Polyphenol		387.146	679.2	386.1	5.40515	C20H18O8	[M+H]+	C20504	Biosynthesis of other secondary metabolites; Global and overview maps		BioDeepDB	2	pos	4.62543e+07	5.36408e+07	4.36855e+07	1.4889e+07	7.57569e+06	1.58024e+07	2.24973e+06	2.01074e+06	2.73749e+06	1.19688e+06	933076	1.19738e+06	1.49403e+06	811615	414027	2.54173e+06	3.18638e+06	2.68452e+06
M387T664	(-)-5'-Demethylyatein	Benzene and substituted derivatives	Phenols and derivatives	Polyphenol		387.146	663.7	386.137	5.0977	C21H22O7	[M+H]+	C21184	Biosynthesis of other secondary metabolites; Global and overview maps		BioDeepDB	2	pos	5.22146e+07	3.33898e+07	3.88632e+07	2.86302e+07	3.22858e+07	2.90462e+07	3.65769e+07	5.70534e+07	3.85389e+07	1.80413e+08	1.5111e+08	1.56741e+08	3.34842e+07	6.84777e+07	6.33813e+07	4.6521e+07	4.81864e+07	5.33871e+07
M387T599	5'-Oxoaverantin	Benzene and substituted derivatives	Phenols and derivatives	Polyphenol		387.142	598.9	386.1	4.93319	C20H18O8	[M+H]+	C20502	Biosynthesis of other secondary metabolites; Global and overview maps		BioDeepDB	2	pos	6.11791e+07	6.78019e+07	5.473e+07	1.51321e+07	2.6116e+07	1.71906e+07	2.51572e+06	2.27794e+06	2.66655e+06	766134	713482	835772	2.64599e+06	2.26158e+06	2.31787e+06	6.49249e+06	6.95277e+06	5.82789e+06
M357T563	Pluviatolide	Benzene and substituted derivatives	Phenols and derivatives	Polyphenol		357.133	563.1	356.126	1.05283	C20H20O6	[M+H]+	C21191	Biosynthesis of other secondary metabolites; Global and overview maps	28115-68-6	MetaDNA	2	pos	2.57124e+07	1.81559e+07	1.66519e+07	9.5745e+06	5.47949e+06	4.09427e+06	9.28677e+06	7.74128e+06	3.81234e+06	2.32828e+07	2.85018e+07	2.66939e+07	7.25197e+06	7.76129e+07	3.90408e+07	3.47278e+06	3.71944e+06	3.14238e+06
M277T700	Dibutyl phthalate	Benzenoids	Benzene and substituted derivatives	Benzoic acids and derivatives	HMDB0033244	277.145	700	278.152	1.32355	C16H22O4	[M-H]-	C14214		84-74-2	MoNA	2	neg	1.09294e+06	98202.5	162173	1.75256e+06	210194	874243	9.25323e+06	1.06978e+07	7.64027e+06	1.9649e+06	1.97788e+06	1.98959e+06	121939	82848.3	40706.7	892689	807368	957657
M354T405	17-O-Acetylnorajmaline	Alkaloids and derivatives	Ajmaline-sarpagine alkaloids	Ajmaline-sarpagine alkaloids	HMDB0304031	354.175	404.6	354.194	0.584544	C21H26N2O3	[M]+	C11809	Biosynthesis of other secondary metabolites; Global and overview maps		BioDeepDB	2	pos	1.82991e+06	1.68711e+06	1.05062e+06	1.26978e+06	49878.9	241663	1.24384e+07	1.41578e+07	9.70257e+06	1.75981e+06	2.90906e+06	2.54994e+06	2.1689e+06	1.45744e+06	1.33813e+06	6.00608e+06	5.61444e+06	7.20013e+06
M350T358	Perakine	Alkaloids and derivatives	Ajmaline-sarpagine alkaloids	indole alkaloid		350.143	357.9	350.163	3.56782	C21H22N2O3	[M]+	C19932		4382-56-3	BioDeepDB	2	pos	1.14837e+08	1.4237e+08	1.30297e+08	5.18455e+07	6.89684e+07	4.57874e+07	3.62429e+07	3.29358e+07	3.80711e+07	3.7958e+06	4.05049e+06	7.41297e+06	2.34568e+07	1.27144e+07	1.12717e+07	1.63791e+07	1.89162e+07	1.4262e+07
M350T319	10-Hydroxydihydrosanguinarine	Alkaloids and derivatives	Alkaloids derived from tyrosine	Isoquinoline alkaloids		350.107	318.7	349.095	14.3501	C20H15NO5	[M+H]+	C05247	Biosynthesis of other secondary metabolites; Global and overview maps		MetaDNA	2	pos	2.05841e+07	2.25047e+07	2.47461e+07	1.35015e+07	1.11278e+07	1.00412e+07	1.68226e+06	1.83596e+06	1.91571e+06	2.48848e+06	3.27294e+06	3.64202e+06	1.9049e+06	2.26282e+06	3.05033e+06	3.34983e+07	4.01716e+07	2.99684e+07
M341T528_2	Isocorypalmine	Alkaloids and derivatives	Alkaloids derived from tyrosine	Tyrosine alkaloids		341.138	528	341.163	0.025199	C20H23NO4	[M]+	C04118	Chemical structure transformation maps; Biosynthesis of other secondary metabolites; Global and overview maps	483-34-1	BioDeepDB	2	pos	2.5129e+07	7.91133e+06	2.88023e+07	1.86091e+07	2.77646e+07	2.19381e+07	6.18575e+06	6.66001e+06	6.23567e+06	4.16169e+07	4.50758e+07	1.11437e+07	2.63962e+07	1.00673e+07	2.22363e+07	1.41822e+07	2.25412e+06	7.39952e+06
M340T459	(S)-Canadine	Alkaloids and derivatives	Protoberberine alkaloids and derivatives	Protoberberine alkaloids and derivatives		340.159	458.9	339.147	13.5936	C20H21NO4	[M+H]+	C03329	Biosynthesis of other secondary metabolites; Global and overview maps	5096-57-1	BioDeepDB	2	pos	1.79318e+06	1.30982e+06	402969	649060	511204	1.03824e+06	6.53484e+06	6.52524e+06	4.00562e+06	679733	1.84014e+06	1.90977e+06	8089.41	436898	397884	526578	556246	650923
M333T374	19-Hydroxytabersonine	Alkaloids and derivatives	Alkaloids derived from tryptophan and anthranilic acid	indole alkaloid		333.156	373.8	352.179	12.3364	C21H24N2O3	[M-H2O-H]-	C11642	Biosynthesis of other secondary metabolites; Global and overview maps		MetaDNA	2	neg	1.70855e+06	2.25216e+06	3.34686e+06	3.39344e+06	5.37754e+06	5.50075e+06	4.45089e+06	2.21615e+06	1.22014e+06	495949	4.71675e+06	445944	562830	817706	517155	3.67046e+06	4.12577e+06	3.53358e+06
M328T368	Salutaridine	Alkaloids and derivatives	Isoquinoline alkaloids	morphinane alkaloid		328.16	368.5	327.147	15.9191	C19H21NO4	[M+H]+	C05179	Biosynthesis of other secondary metabolites; Global and overview maps	1936-18-1	BioDeepDB	2	pos	621851	355104	889532	3.12147e+06	1.38482e+07	6.33833e+06	5.07416e+06	6.9365e+06	7.58796e+06	185677	1.10208e+06	194442	68080	1.55006e+06	606876	2.24971e+07	2.48733e+07	2.02132e+07
M315T501	Sanguinarine	Alkaloids and derivatives	Benzophenanthridine alkaloids	Quaternary benzophenanthridine alkaloids	HMDB0029367	315.087	501.1	332.092	5.82065	C20H14NO4	[M+H-H2O]+	C06162	Biosynthesis of other secondary metabolites	2447-54-3	MetaDNA	2	pos	2.52636e+06	803747	744767	1.61644e+06	1.9936e+06	1.6653e+06	1.04199e+06	1.08329e+06	938016	318177	721883	441354	99137.9	87480.2	82275	2.62758e+06	2.37748e+06	2.22517e+06
M298T384	Codeinone	Alkaloids and derivatives	Morphinans	Morphinans	HMDB0304293	298.149	384	297.137	16.5152	C18H19NO3	[M+H]+	C06171	Chemical structure transformation maps; Biosynthesis of other secondary metabolites; Global and overview maps	467-13-0	BioDeepDB	2	pos	1.30757e+06	1.11036e+06	1.33426e+06	2.81031e+06	2.83691e+06	2.62732e+06	3.84208e+06	2.56471e+06	2.91864e+06	3.0791e+06	2.95919e+06	3.12281e+06	508399	768383	743483	2.32375e+06	2.57527e+06	2.86349e+06
M163T716	Anabasine	Alkaloids and derivatives	Alkaloids and derivatives	Alkaloids and derivatives	HMDB0004350	163.039	716.2	162.116	1.79723	C10H14N2	[M+H]+	C06180	Chemical structure transformation maps; Biosynthesis of other secondary metabolites; Global and overview maps	13078-04-1 / 494-52-0	BioDeepDB	2	pos	6.82088e+06	6.71839e+06	7.13688e+06	2.36086e+06	5.1541e+06	3.28107e+06	2.49258e+06	4.58473e+06	4.12985e+06	7.69586e+06	5.17478e+06	9.10298e+06	3.46393e+06	3.29308e+06	2.49458e+06	2.66545e+06	3.39779e+06	4.6534e+06
M138T137	Trigonelline	Alkaloids and derivatives	Alkaloids and derivatives	Alkaloids and derivatives	HMDB0000875	138.055	136.9	137.048	0.39451	C7H7NO2	[M+H]+	C01004	Metabolism of cofactors and vitamins	535-83-1	MoNA	2	pos	1.16792e+08	1.2476e+08	1.26374e+08	8.13539e+07	9.73708e+07	8.09207e+07	7.62812e+07	1.96891e+07	1.77692e+07	8.69071e+07	6.3343e+07	7.20066e+07	1.76147e+07	1.43489e+07	1.50532e+07	1.01113e+08	9.86166e+07	1.12691e+08
