# Supplementary material for: Organ-Specific Metabolome Reveals Potential Nutritional and Health Benefits of Ampelopsis grossedentata
Source: Metabolites. 2025 Sep 10;15(9):604. doi: 10.3390/metabo15090604 (PMC12471667; doi:10.3390/metabo15090604)
Supplement: Supplementary file 1 [file metabolites-15-00604-s001.zip › Supplementary table s2.xlt]

## Sheet: Sheet1
ID	name	Superclass	class	sub_class	hmdb	mz	rt	exact_mass	ppm	formula	precursor_type	KEGG	KEGG_Pathway	CAS	library	level	posneg	L1_1	L1_2	L1_3	L2_1	L2_2	L2_3	L3_1	L3_2	L3_3	S_1	S_2	S_3	R_1	R_2	R_3	F_1	F_2	F_3	L1_1	L1_2	L1_3	L2_1	L2_2	L2_3	L3_1	L3_2	L3_3	S_1	S_2	S_3	R_1	R_2
M467T403_2	1-O,6-O-Digalloyl-beta-D-glucose	Phenylpropanoids and polyketides	Tannins	Tannins	HMDB0302910	467.081	402.7	484.085	7.35203914185181	C20H20O14	[M+H-H2O]+	C04101			BioDeepDB	2	pos	9052628.28354297	1112748.53439778	4955636.63028246	3768490.92236151	5710690.8855564	7639059.38723629	3038889.58671043	2049594.5834698	2024259.27295701	28612594.6061187	9642838.91451632	18732495.8371128	358333445.512351	406595405.834156	422130713.887521	1354879.37060665	1227943.33233059	1547821.82361357	0.905262828354297	0.111274853439778	0.495563663028246	0.376849092236151	0.57106908855564	0.763905938723629	0.303888958671043	0.20495945834698	0.202425927295701	2.86125946061187	0.964283891451632	1.87324958371128	35.8333445512351	40.6595405834156
M333T255	1-O-Galloyl-beta-D-glucose	Phenylpropanoids and polyketides	Tannins	Tannins	HMDB0301708	333.085	254.8	332.074	7.34552028827364	C13H16O10	[M+H]+	C01158	Chemical structure transformation maps	554-37-0	BioDeepDB	2	pos	11880095.1971597	7866633.62636377	10817973.8037222	11360973.6114202	8256393.98867906	8863511.54665524	21788814.8231388	22120818.0792477	13756476.1834556	395394235.026775	421643713.090861	520734030.605361	35805630.0266939	29404540.7375007	42076538.7103374	22813337.5433559	30962372.5278599	37584688.2241708	1.18800951971597	0.786663362636377	1.08179738037222	1.13609736114202	0.825639398867906	0.886351154665524	2.17888148231388	2.21208180792477	1.37564761834556	39.5394235026775	42.1643713090861	52.0734030605361	3.58056300266939	2.94045407375007
M303T532_2	Taxifolin (dihydroquercetin)	Phenylpropanoids and polyketides	Flavonoids	Flavans	HMDB0303943	303.052	531.7	304.058	4.13088592628897	C15H12O7	[M-H]-	C01617	Chemical structure transformation maps; Biosynthesis of other secondary metabolites; Global and overview maps	480-18-2	BioDeepDB	2	neg	28799246801.8791	26295908466.7077	30808944729.5784	28512905328.8205	23696855859.7402	21941821234.6124	21331385284.6876	29440325899.7486	32179424476.0236	28539147151.1735	41049924541.3905	32332055016.5298	207817015.774784	8565328992.19473	35343444.9267153	96565750121.8795	13268941730.385	89726581255.6381	2879.92468018791	2629.59084667077	3080.89447295784	2851.29053288205	2369.68558597402	2194.18212346124	2133.13852846876	2944.03258997486	3217.94244760236	2853.91471511735	4104.99245413905	3233.20550165298	20.7817015774784	856.532899219473
M611T308_3	Cyanidin 3-O-sophoroside	Phenylpropanoids and polyketides	Flavonoids	Anthocyanidins and anthocyanins		611.148	307.9	611.161	13.2160572253886	C27H31O16	[M]+	C16306	Biosynthesis of other secondary metabolites		BioDeepDB	2	pos	88682632.6520085	89245243.2134971	132116005.131057	132956619.660886	143777710.285273	240266522.586224	9006738.46222046	26732950.7108696	9479814.44692365	3711278.62015676	3879897.03366702	309825.282957604	214160.181346064	75719.9562130716	1219503.20635409	450572.163529958	482442.197050813	12186292.3462991	8.86826326520085	8.92452432134971	13.2116005131057	13.2956619660886	14.3777710285273	24.0266522586224	0.900673846222046	2.67329507108696	0.947981444692365	0.371127862015676	0.387989703366702	0.0309825282957604	0.0214160181346064	0.00757199562130716
M465T505_3	Myricitrin	Phenylpropanoids and polyketides	Flavonoids	Flavonoid glycosides	HMDB0034360	465.099	504.8	464.096	9.19375143115789	C21H20O12	[M+H]+	C10108		17912-87-7	BioDeepDB	2	pos	12727249452.6436	9372186311.91068	10085182144.7878	19071643295.044	12303857770.6224	12735632468.8036	20313341550.5448	19503707379.4493	11948372534.0637	18704700524.304	22228216400.755	13277636563.3695	2708812034.42615	2206766217.43807	2339562141.35865	18809197884.5529	14853196547.8429	18016796004.4581	1272.72494526436	937.218631191068	1008.51821447878	1907.1643295044	1230.38577706224	1273.56324688036	2031.33415505448	1950.37073794493	1194.83725340637	1870.4700524304	2222.8216400755	1327.76365633695	270.881203442615	220.676621743807
M459T463_2	Epigallocatechin gallate	Phenylpropanoids and polyketides	Flavonoids	Flavans	HMDB0003153	459.097	462.7	458.085	8.96827755754616	C22H18O11	[M+H]+	C09731	Signal transduction	989-51-5	BioDeepDB	2	pos	390964832.758575	151896605148.206	584895341.257408	292658431797.798	270527329885.977	1306536887.63827	1058333824.21567	932867754.021203	646477479.55375	3620817749.3704	3444090901.90105	2880200095.03073	324533550.620783	110149583312.287	125003222047.156	4837551972.88902	5886264262.62511	7036517606.00044	39.0964832758575	15189.6605148206	58.4895341257408	29265.8431797798	27052.7329885977	130.653688763827	105.833382421567	93.2867754021203	64.647747955375	362.08177493704	344.409090190105	288.020009503073	32.4533550620783	11014.9583312287
M449T419_1	Astilbin	Phenylpropanoids and polyketides	Flavonoids	Flavonoid glycosides	HMDB0033850	449.106	418.5	450.116	6.06538052692351	C21H22O11	[M-H]-	C17449		29838-67-3/54081-47-9	GNPS	2	neg	62247766.4855719	167500166.042563	132992478.162135	97227755.1073065	107044042.867317	89820549.7096545	122659640.888609	73210221.5369176	117234245.608408	19505404.3599264	18996689.5987449	23058184.5589891	571915.746936628	545070.133599142	1615201.54076798	245209022.404293	253206386.306279	254418555.469437	6.22477664855719	16.7500166042563	13.2992478162135	9.72277551073065	10.7044042867317	8.98205497096545	12.2659640888609	7.32102215369176	11.7234245608408	1.95054043599264	1.89966895987449	2.30581845589891	0.0571915746936628	0.0545070133599142
M447T568	Quercitrin	Phenylpropanoids and polyketides	Flavonoids	Flavonoid glycosides	HMDB0033751	447.09	568.1	448.101	6.93372388841814	C21H20O11	[M-H]-	C01750	Biosynthesis of other secondary metabolites	522-12-3	BioDeepDB	2	neg	82103750.6253023	91716848.8076391	88132367.1806574	66038414.9718127	230776479.944177	189558551.358337	197966306.88687	87614822.8954222	114445851.737785	19025665.2876293	25153992.5989993	8320338.51583679	1222465603.07247	849933855.817853	1269654907.00209	20361195.1390959	11603835.9308059	22056273.5854614	8.21037506253023	9.17168488076391	8.81323671806574	6.60384149718127	23.0776479944177	18.9558551358337	19.796630688687	8.76148228954222	11.4445851737785	1.90256652876293	2.51539925989993	0.832033851583679	122.246560307247	84.9933855817853
M435T575_1	Naringenin 7-O-beta-D-glucoside	Phenylpropanoids and polyketides	Flavonoids	Flavonoid glycosides	HMDB0246916	435.126	574.9	434.121	5.23066521144513	C21H22O10	[M+H]+	C09099	Biosynthesis of other secondary metabolites	529-55-5	mzCloud	2	pos	438122841.123958	466330832.454619	261866073.873999	386438209.969415	286567140.739233	123920981.574896	167071810.0886	70701572.1620985	49949766.2234671	103260340.755444	112480083.231456	35891829.7643695	9387210.92775079	7140331.60325777	28052638.0279488	201275590.007505	137926262.994642	121135502.836695	43.8122841123958	46.6330832454619	26.1866073873999	38.6438209969415	28.6567140739233	12.3920981574896	16.70718100886	7.07015721620985	4.99497662234671	10.3260340755444	11.2480083231456	3.58918297643695	0.938721092775079	0.714033160325777
M432T567_1	Afzelin	Phenylpropanoids and polyketides	Flavonoids	Flavones and Flavonols		432.1	566.5	432.106	13.8856874664355	C21H20O10	[M]-	C16911	Biosynthesis of other secondary metabolites	482-39-3	mzCloud	2	neg	2953151.13152854	74606394.8845648	1277632.88607481	50433133.8555296	996023.532208825	444378.507313899	3271001.15213835	21202874.0776333	2877470.21874522	160684371.311583	177609083.341603	168755331.235863	1328200280.89035	559286011.926974	1025730179.71076	86332396.8578638	54975683.4057174	498598.201707553	0.295315113152854	7.46063948845648	0.127763288607481	5.04331338555296	0.0996023532208825	0.0444378507313899	0.327100115213835	2.12028740776333	0.287747021874522	16.0684371311583	17.7609083341603	16.8755331235863	132.820028089035	55.9286011926974
M322T481	Leucodelphinidin	Phenylpropanoids and polyketides	Flavonoids	Leucoanthocyanidins		322.062	480.9	322.069	20.4925095220051	C15H14O8	[M]+	C05909	Biosynthesis of other secondary metabolites; Global and overview maps		MetaDNA	2	pos	3191395246.91657	1627671835.4112	2660536835.8677	4632163858.6332	5665806654.2383	4678705464.81059	6699723113.87621	5723312250.60884	6698773399.62126	2940630130.96431	3890640905.92234	3978797596.23812	6746065104.98151	5376485421.21964	5804272827.83594	13208012496.2077	13418570666.0925	13847416034.209	319.139524691657	162.76718354112	266.05368358677	463.21638586332	566.58066542383	467.870546481059	669.972311387621	572.331225060884	669.877339962126	294.063013096431	389.064090592234	397.879759623812	674.606510498151	537.648542121964
M321T481_1	Dihydromyricetin	Phenylpropanoids and polyketides	Flavonoids	Dihyroflavonols		321.059	480.9	320.053	3.78467303241124	C15H12O8	[M+H]+	C02906	Biosynthesis of other secondary metabolites; Global and overview maps	27200-12-0	BioDeepDB	2	pos	69026178782.7799	68122394791.1714	68244635899.0792	26560572391.6009	24471099088.4977	7417342130.39899	10606052152.3491	16940927431.3877	20461230669.0634	1143516268.58046	1004197428.50909	1109903065.96574	3189084317.01206	2592685690.96239	2445695184.16254	73602760976.1123	77102804010.5741	61525496350.7815	6902.61787827799	6812.23947911714	6824.46358990792	2656.05723916009	2447.10990884977	741.734213039899	1060.60521523491	1694.09274313877	2046.12306690634	114.351626858046	100.419742850909	110.990306596574	318.908431701206	259.268569096239
M317T572_2	Myricetin	Phenylpropanoids and polyketides	Flavonoids	Flavones	HMDB0002755	317.031	572.3	318.038	1.50143140663913	C15H10O8	[M-H]-	C10107	Biosynthesis of other secondary metabolites; Global and overview maps	529-44-2	mzCloud	2	neg	14476745759.6994	13695504555.9821	13818075313.9351	5613794004.46851	5812517551.38367	5518267197.87009	315721460.63763	371661677.512235	420211744.615511	1366475374.07357	1058648290.9842	1576840120.26369	97738413.8038627	82751534.0341161	114121864.455153	1165761504.45316	708971931.596682	1206300742.16686	1447.67457596994	1369.55045559821	1381.80753139351	561.379400446851	581.251755138367	551.826719787009	31.572146063763	37.1661677512235	42.0211744615511	136.647537407357	105.86482909842	157.684012026369	9.77384138038627	8.27515340341161
M305T363	(-)-Epigallocatechin	Phenylpropanoids and polyketides	Flavonoids	Flavans	HMDB0038361	305.067	363	306.074	0.828598137431923	C15H14O7	[M-H]-	C12136	Biosynthesis of other secondary metabolites; Global and overview maps	970-74-1	BioDeepDB	2	neg	9744078866.85456	11521706155.3776	20229130103.2353	2950561878.7175	7062899491.29802	5364043737.60522	982852989.511582	984993877.676484	1130713631.1148	689684756.398037	607620053.743714	662160013.393535	3116542393.91052	3915301468.81348	4036386638.06045	871149491.477526	688938485.034554	1218016616.22479	974.407886685456	1152.17061553776	2022.91301032353	295.05618787175	706.289949129802	536.404373760522	98.2852989511582	98.4993877676484	113.07136311148	68.9684756398037	60.7620053743714	66.2160013393535	311.654239391052	391.530146881348
M301T600	Robinetin	Phenylpropanoids and polyketides	Flavonoids	Flavones and Flavonols		301.034	600.5	302.043	5.39471394566681	C15H10O7	[M-H]-	C10177		490-31-3	MetaDNA	2	neg	11475167.720275	9396910.79964755	10106108.6213694	9509990.69361036	5990585.56643437	7880096.77835746	468191570.053622	378600877.704391	9436849.77687976	175841475.235721	11416278.8140991	30883276.3623909	717405957.011831	584622024.349966	866103639.665161	60828678.9666376	20239314.5650786	7823555.70726054	1.1475167720275	0.939691079964755	1.01061086213694	0.950999069361036	0.599058556643437	0.788009677835746	46.8191570053622	37.8600877704391	0.943684977687976	17.5841475235721	1.14162788140991	3.08832763623909	71.7405957011831	58.4622024349966
M301T467	Tricetin	Phenylpropanoids and polyketides	Flavonoids	Flavones	HMDB0029620	301.036	467.4	302.043	0.916834780865297	C15H10O7	[M-H]-	C10192	Biosynthesis of other secondary metabolites	520-31-0/1621-84-7	MoNA	2	neg	2464610495.04799	3150503434.8511	2776726036.00025	489442976.560278	612802328.562219	439656874.513798	275669159.3593	300679941.841088	224612349.506065	281460493.93432	302638098.740551	398091222.234097	247243423.771607	201539790.185598	208781015.230492	230775362.342782	146856733.777357	275068596.154076	246.461049504799	315.05034348511	277.672603600025	48.9442976560278	61.2802328562219	43.9656874513798	27.56691593593	30.0679941841088	22.4612349506065	28.146049393432	30.2638098740551	39.8091222234097	24.7243423771607	20.1539790185598
M291T433	Epicatechin	Phenylpropanoids and polyketides	Flavonoids	Flavans	HMDB0001871	291.085	432.6	290.079	3.00942609971234	C15H14O6	[M+H]+	C09727	Chemical structure transformation maps; Biosynthesis of other secondary metabolites; Global and overview maps	490-46-0	BioDeepDB	2	pos	513368965.63887	745697360.42321	475090730.898191	1076757582.57527	942923376.43422	929202237.017735	1014405043.65249	1063688413.8954	993936351.94997	651572651.613306	667779729.295581	552629359.954175	223611521.438044	198419650.737784	189201007.173002	1737533796.77247	2114847347.14676	1844244743.69051	51.336896563887	74.569736042321	47.5090730898191	107.675758257527	94.292337643422	92.9202237017735	101.440504365249	106.36884138954	99.393635194997	65.1572651613306	66.7779729295581	55.2629359954175	22.3611521438044	19.8419650737784
M289T462	Dihydrokaempferol	Phenylpropanoids and polyketides	Flavonoids	Flavans	HMDB0030847	289.072	462.3	288.063	1.65337281477349	C15H12O6	[M+H]+	C00974	Chemical structure transformation maps; Biosynthesis of other secondary metabolites; Global and overview maps	480-20-6	BioDeepDB	2	pos	378388892.925916	360353982.763196	284450264.665501	123072062.192026	114026641.67653	357640513.866758	718001949.531943	782388798.033309	703701713.45341	172916795.361741	117655589.950208	150601158.636083	15567845.4761036	10706192.905506	10805746.2575974	173175810.80914	100431866.07359	386661109.433764	37.8388892925916	36.0353982763196	28.4450264665501	12.3072062192026	11.402664167653	35.7640513866758	71.8001949531943	78.2388798033309	70.370171345341	17.2916795361741	11.7655589950208	15.0601158636083	1.55678454761036	1.0706192905506
M287T551	Fisetin	Phenylpropanoids and polyketides	Flavonoids	Flavonols		287.055	550.8	286.048	0.613122707140163	C15H10O6	[M+H]+	C10041		345909-34-4	BioDeepDB	2	pos	17484984.1366233	19355451.4576661	19405849.3826681	97302876.0225417	21207638.5455778	86224856.4592843	364417267.265365	327276922.727269	311301329.540914	24207552.9503839	23234567.573572	22784622.1224252	7840219.04254698	8474481.48690984	10122019.4009551	12745387.6526704	96889793.9455059	137334394.374844	1.74849841366233	1.93554514576661	1.94058493826681	9.73028760225417	2.12076385455778	8.62248564592843	36.4417267265365	32.7276922727269	31.1301329540914	2.42075529503839	2.3234567573572	2.27846221224252	0.784021904254698	0.847448148690984
M273T688	Naringenin	Phenylpropanoids and polyketides	Flavonoids	Flavans	HMDB0002670	273.076	688.1	272.068	0	C15H12O5	[M+H]+	C00509	Chemical structure transformation maps; Biosynthesis of other secondary metabolites; Global and overview maps	480-41-1	BioDeepDB	2	pos	515966909.898997	503329570.317523	884422026.550567	1524632068.87245	1945202730.05634	1603877947.89045	1921927892.26014	1556802312.14299	2035438221.6006	329839900.116125	246829658.249188	218274662.560329	347333287.448746	272620852.597064	277348994.505835	1857188719.0758	1702588473.30605	2010721332.71131	51.5966909898997	50.3329570317523	88.4422026550567	152.463206887245	194.520273005634	160.387794789045	192.192789226014	155.680231214299	203.54382216006	32.9839900116125	24.6829658249188	21.8274662560329	34.7333287448746	27.2620852597064
M308T368	Bisdemethoxycurcumin	Phenylpropanoids and polyketides	Diarylheptanoids	Linear diarylheptanoids	HMDB0002114	308.083	367.9	308.105	4.51031453231431	C19H16O4	[M]+	C17743	Biosynthesis of other secondary metabolites; Global and overview maps	24939-16-0 / 33171-05-0	BioDeepDB	2	pos	506886973.529326	54059849.8088329	80705856.7033064	788405612.881477	546033790.809768	585150016.945017	1345575220.78587	1259268514.78943	1130655484.52098	543463165.05263	196902132.031309	564900692.018306	134706801.401282	142189340.403859	152912526.3471	866233227.667149	701097170.735326	696145729.689341	50.6886973529326	5.40598498088329	8.07058567033064	78.8405612881477	54.6033790809768	58.5150016945017	134.557522078587	125.926851478943	113.065548452098	54.346316505263	19.6902132031309	56.4900692018306	13.4706801401282	14.2189340403859
M193T464	Scopoletin	Phenylpropanoids and polyketides	Coumarins and derivatives	Hydroxycoumarins	HMDB0034344	193.049	463.8	192.042	0.393681413352899	C10H8O4	[M+H]+	C01752	Chemical structure transformation maps; Biosynthesis of other secondary metabolites; Global and overview maps	92-61-5	mzCloud	2	pos	355216551.424927	305030480.030429	324127746.579436	341266860.006463	338400974.567572	358668041.628778	215185912.422797	95186834.7841567	160213319.997069	320845196.356828	300857203.99893	501247708.005128	317661982.900703	248895658.952094	278388052.832206	198710257.104539	114874693.199997	132378515.655527	35.5216551424927	30.5030480030429	32.4127746579436	34.1266860006463	33.8400974567572	35.8668041628778	21.5185912422797	9.51868347841567	16.0213319997069	32.0845196356828	30.085720399893	50.1247708005128	31.7661982900703	24.8895658952094
M217T323	beta-Alanyl-L-lysine	Organic acids and derivatives	Peptidomimetics	Hybrid peptides	HMDB0060442	217.155	322.7	217.143	0.0294558855815494	C9H19N3O3	[M]+	C05341	Metabolism of other amino acids; Global and overview maps		BioDeepDB	2	pos	22198249.085123	25327924.6751747	28764418.8274577	13769218.8611162	16260437.03682	17262781.166858	14537608.8584097	5891523.65335952	7035135.49465707	10362657.1024092	11334228.7421188	19244771.082768	527836307.560785	525357859.229054	543491528.909369	31010653.4990054	6244943.63314356	5753943.85292759	2.2198249085123	2.53279246751747	2.87644188274577	1.37692188611162	1.626043703682	1.7262781166858	1.45376088584097	0.589152365335952	0.703513549465707	1.03626571024092	1.13342287421188	1.9244771082768	52.7836307560785	52.5357859229054
M145T141	4-Oxoglutaramate	Organic acids and derivatives	Keto acids and derivatives	Short-chain keto acids and derivatives		145.048	140.7	145.037	11.4228820293073	C5H7NO4	[M]+	C05572	Amino acid metabolism		BioDeepDB	2	pos	408057411.685033	390165516.962704	357548559.100033	215202429.357957	258153345.116078	222153511.545141	90741625.092111	83226340.488394	89913039.4824136	91553435.685954	95727756.9451692	111569380.981013	176610652.616828	15265812.1114586	20531543.4255858	148081808.614508	142470729.597175	149088923.690453	40.8057411685033	39.0165516962704	35.7548559100033	21.5202429357957	25.8153345116078	22.2153511545141	9.0741625092111	8.3226340488394	8.99130394824136	9.1553435685954	9.57277569451692	11.1569380981013	17.6610652616828	1.52658121114586
M146T71	Oxoglutaric acid	Organic acids and derivatives	Keto acids and derivatives	Gamma-keto acids and derivatives	HMDB0000208	146.03	70.7	146.022	1.5869611778506	C5H6O5	[M]+	C00026	Cancer: overview; Metabolism of other amino acids; Signal transduction; Nervous system; Endocrine system; Excretory system; Carbohydrate metabolism; Digestive system; Xenobiotics biodegradation and metabolism; Amino acid metabolism; Chemical structure transformation maps; Global and overview maps	328-50-7 / 64-15-3	BioDeepDB	2	pos	126019395.138478	91731926.2931052	120150942.257289	176079738.081225	172955925.621807	177094825.17351	211817966.428533	165552833.150857	220621650.794132	358990659.301508	425318839.300098	489171121.628514	190008741.132673	199784144.349296	188477634.911099	474159714.4782	555007539.077663	421472973.535093	12.6019395138478	9.17319262931052	12.0150942257289	17.6079738081225	17.2955925621807	17.709482517351	21.1817966428533	16.5552833150857	22.0621650794132	35.8990659301508	42.5318839300098	48.9171121628514	19.0008741132673	19.9784144349296
M146T136	(S)-5-Amino-3-oxohexanoate	Organic acids and derivatives	Keto acids and derivatives	Medium-chain keto acids and derivatives	HMDB0012131	146.081	135.8	145.074	0.345974497719902	C6H11NO3	[M+H]+	C03656	Amino acid metabolism; Global and overview maps	19355-90-9	BioDeepDB	2	pos	422509628.163507	430980227.382226	458870350.307404	292596234.996244	414309550.610625	405531468.88301	412109026.220417	335414940.532688	357912883.924851	213446111.709397	398037487.770233	246684241.745083	24247623.4753252	43105576.6916868	48750745.0232231	523994954.104628	444064149.77895	543794942.624549	42.2509628163507	43.0980227382226	45.8870350307404	29.2596234996244	41.4309550610625	40.553146888301	41.2109026220417	33.5414940532688	35.7912883924851	21.3446111709397	39.8037487770233	24.6684241745083	2.42476234753252	4.31055766916868
M101T90	2-Ketobutyric acid	Organic acids and derivatives	Keto acids and derivatives	Short-chain keto acids and derivatives	HMDB0000005	101.024	90.4	102.032	0.989860855292436	C4H6O3	[M-H]-	C00109	Carbohydrate metabolism; Amino acid metabolism; Global and overview maps	600-18-0	BioDeepDB	2	neg	535595219.674679	531746513.682495	624375757.590822	408042169.585903	488384130.515014	432514750.729906	132818150.618424	147529592.619053	156653483.04196	314584356.782911	314860279.006621	331448756.082019	168209331.159265	168603254.715867	159322323.383418	321396279.222614	258997062.048431	273854828.692743	53.5595219674679	53.1746513682495	62.4375757590822	40.8042169585903	48.8384130515014	43.2514750729906	13.2818150618424	14.7529592619053	15.665348304196	31.4584356782911	31.4860279006621	33.1448756082019	16.8209331159265	16.8603254715867
M130T162	Pyrrolidonecarboxylic acid	Organic acids and derivatives	Carboxylic acids and derivatives	Amino acids, peptides, and analogues	HMDB0000805	130.05	162.4	129.043	1.35332693443237	C5H7NO3	[M+H]+	C02237	Global and overview maps	4042-36-8	MetaDNA	2	pos	86908465.3008068	115308986.475172	79647945.7563521	71326242.0094101	59099813.1478552	54331185.7814273	411039565.16844	358968603.613889	360001316.500542	179209348.957385	91487731.2423742	90863141.7151675	717341381.573123	611262576.467759	557219240.81552	210868663.266546	345603518.81932	367204887.965347	8.69084653008068	11.5308986475172	7.96479457563521	7.13262420094101	5.90998131478552	5.43311857814273	41.103956516844	35.8968603613889	36.0001316500542	17.9209348957385	9.14877312423742	9.08631417151675	71.7341381573123	61.1262576467759
M235T797	Sclerosporin	Organic acids and derivatives	Carboxylic acids and derivatives	Carbonyl compounds		235.169	796.9	234.162	0.748397082322905	C15H22O2	[M+H]+	C09721		66419-03-2	MetaDNA	2	pos	20016597.278397	15502312.6715363	19808339.458936	22667053.8485456	6317545.68972347	31288881.1392706	53491022.7660411	36681269.4833355	14840833.3314708	25495172.3960817	23394379.1602108	34732424.3275747	700422616.905066	768623096.874479	801281781.428061	132218909.947131	76308392.9742089	6591473.81134777	2.0016597278397	1.55023126715363	1.9808339458936	2.26670538485456	0.631754568972347	3.12888811392706	5.34910227660411	3.66812694833355	1.48408333314708	2.54951723960817	2.33943791602108	3.47324243275747	70.0422616905066	76.8623096874479
M203T368	L-Tryptophan	Organic acids and derivatives	Carboxylic acids and derivatives	Amino acids, peptides, and analogues	HMDB0013609	203.083	367.5	204.09	1.85145974792872	C11H12N2O2	[M-H]-	C00078	Cancer: overview; Nervous system; Digestive system; Development and regeneration; Biosynthesis of other secondary metabolites; Translation; Amino acid metabolism; Chemical structure transformation maps; Infectious disease: parasitic; Global and overview maps	153-94-6	BioDeepDB	2	neg	267459789.1103	26999874.481173	237013125.145811	287243446.66097	374703978.188173	246028456.488777	46790804.8766326	145926112.575999	84932180.1988279	29544920.6803369	26553969.0981837	138653705.273925	480711660.153725	315459549.318339	654876269.27172	237939752.122249	65403426.7618339	271536141.90554	26.74597891103	2.6999874481173	23.7013125145811	28.724344666097	37.4703978188173	24.6028456488777	4.67908048766326	14.5926112575999	8.49321801988279	2.95449206803369	2.65539690981837	13.8653705273925	48.0711660153725	31.5459549318339
M195T832	3-Methyl-L-tyrosine	Organic acids and derivatives	Carboxylic acids and derivatives	Amino acids, peptides, and analogues		195.101	831.9	195.089	1.49713425642167	C10H13NO3	[M]+	C20800			BioDeepDB	2	pos	568968605.922269	657978222.967054	627730661.366561	228075714.822185	256917486.160788	236982764.292819	24250334.3085356	22701451.3430812	25099094.9965561	27542087.4925832	12567050.2995964	23062524.6482481	21789760.9338011	20901609.8430647	22030642.2474821	36739422.2332724	31077005.5434673	34787693.9759389	56.8968605922269	65.7978222967054	62.7730661366561	22.8075714822185	25.6917486160788	23.6982764292819	2.42503343085356	2.27014513430812	2.50990949965561	2.75420874925832	1.25670502995964	2.30625246482481	2.17897609338011	2.09016098430647
M191T69_1	Citric acid	Organic acids and derivatives	Carboxylic acids and derivatives	Tricarboxylic acids and derivatives	HMDB0000094	191.019	69.3	192.027	0.229927054293478	C6H8O7	[M-H]-	C00158	Cancer: overview; Chemical structure transformation maps; Signal transduction; Sensory system; Endocrine system; Carbohydrate metabolism; Biosynthesis of other secondary metabolites; Metabolism of terpenoids and polyketides; Amino acid metabolism; Energy metabolism; Global and overview maps	77-92-9 / 126-44-3	BioDeepDB	2	neg	2559640339.0215	2277027191.66471	2038868303.77611	2869781571.65703	4846095854.23166	2941791352.26427	5358463533.84833	1641640344.45725	4389387842.33096	4742323542.37459	862918921.066869	4318942203.14919	23858418583.1156	20610570369.2831	21475442455.6514	2588235788.6507	2555034713.53	3027344033.51625	255.96403390215	227.702719166471	203.886830377611	286.978157165703	484.609585423166	294.179135226427	535.846353384833	164.164034445725	438.938784233096	474.232354237459	86.2918921066869	431.894220314919	2385.84185831156	2061.05703692831
M189T122	(Z)-But-1-ene-1,2,4-tricarboxylate	Organic acids and derivatives	Carboxylic acids and derivatives	Tricarboxylic acids and derivatives	HMDB0060320	189.039	121.6	188.032	3.57598735073065	C7H8O6	[M+H]+	C04002	Amino acid metabolism; Global and overview maps		BioDeepDB	2	pos	316569945.956487	277620237.93704	93906120.1361802	527484748.375445	364396562.265253	375272970.387413	730072813.202554	256940173.442231	525470146.700553	273379566.312308	336737996.828953	191617958.162971	339410681.993453	369538774.509646	446210089.967022	1014101285.06616	737642251.449641	1008022854.06639	31.6569945956487	27.762023793704	9.39061201361802	52.7484748375445	36.4396562265253	37.5272970387413	73.0072813202554	25.6940173442231	52.5470146700553	27.3379566312308	33.6737996828953	19.1617958162971	33.9410681993453	36.9538774509646
M173T91_3	L-Arginine	Organic acids and derivatives	Carboxylic acids and derivatives	Amino acids, peptides, and analogues	HMDB0000517	173.105	90.7	174.112	2.74977773588112	C6H14N4O2	[M-H]-	C00062	Cancer: overview; Membrane transport; Neurodegenerative disease; Biosynthesis of other secondary metabolites; Translation; Amino acid metabolism; Chemical structure transformation maps; Infectious disease: parasitic; Global and overview maps	74-79-3	BioDeepDB	2	neg	202001.795282445	205057.455175908	165421.086846634	490411.888257564	700871.386198044	591670.495871784	5010288.88033344	4222633.65019895	4344166.42580513	1200085.51045865	635108.711433675	1121617.19101987	686229425.420607	938957814.586482	968167420.788556	3784683.90224965	3347905.62401761	3139027.23310228	0.0202001795282445	0.0205057455175908	0.0165421086846634	0.0490411888257564	0.0700871386198044	0.0591670495871784	0.501028888033344	0.422263365019895	0.434416642580513	0.120008551045865	0.0635108711433675	0.112161719101987	68.6229425420607	93.8957814586482
M148T89	L-Glutamic acid	Organic acids and derivatives	Carboxylic acids and derivatives	Amino acids, peptides, and analogues	HMDB0000148	148.061	88.8	147.053	0.73507671182546	C5H9NO4	[M+H]+	C00025	Neurodegenerative disease; Biosynthesis of other secondary metabolites; Substance dependence; Cellular community - eukaryotes; Energy metabolism; Metabolism of other amino acids; Excretory system; Carbohydrate metabolism; Cancer: overview; Membrane transport; Cell growth and death; Signal transduction; Nervous system; Digestive system; Environmental adaptation; Amino acid metabolism; Chemical str…	56-86-0	BioDeepDB	2	pos	179123240.648068	175412443.059348	194576161.400778	1475662950.12849	2192665534.62753	1536845238.72175	1603338657.83463	3266755660.81684	1929882556.75189	3046953892.91925	3696157549.08699	1880898572.37707	209866695.07058	189463599.770828	213707838.923275	1850732404.89799	3077416148.80625	2003012435.32594	17.9123240648068	17.5412443059348	19.4576161400778	147.566295012849	219.266553462753	153.684523872175	160.333865783463	326.675566081684	192.988255675189	304.695389291925	369.615754908699	188.089857237707	20.986669507058	18.9463599770828
M146T93	L-Glutamine	Organic acids and derivatives	Carboxylic acids and derivatives	Amino acids, peptides, and analogues	HMDB0000641	146.081	93.4	146.069	0.52544657056534	C5H10N2O3	[M]+	C00064	Cancer: overview; Metabolism of cofactors and vitamins; Chemical structure transformation maps; Membrane transport; Nervous system; Excretory system; Digestive system; Carbohydrate metabolism; Nucleotide metabolism; Translation; Amino acid metabolism; Energy metabolism; Global and overview maps	56-85-9	BioDeepDB	2	pos	5345572286.55948	2812504614.56318	3713501518.97682	5747635557.84232	5005548673.71731	5111019354.22236	181235892.126102	103653488.416477	2667143166.53942	173350334.570597	145158352.040545	366132321.600607	6597223674.26361	6528771760.05881	6731188803.66958	5157324845.0053	6023772977.48304	3955975398.68922	534.557228655948	281.250461456318	371.350151897682	574.763555784232	500.554867371731	511.101935422236	18.1235892126102	10.3653488416477	266.714316653942	17.3350334570597	14.5158352040545	36.6132321600607	659.722367426361	652.877176005881
M144T93	4-Acetamidobutanoic acid	Organic acids and derivatives	Carboxylic acids and derivatives	Amino acids, peptides, and analogues	HMDB0003681	144.067	92.9	145.074	3.9981342042024	C6H11NO3	[M-H]-	C02946	Amino acid metabolism; Global and overview maps	3025-96-5	BioDeepDB	2	neg	121966783.059275	18607279.6622596	39812766.9175177	209158135.643325	165158366.804853	200989818.046424	485047293.33135	535822844.007876	529989626.235093	144652826.664227	158929979.513307	168882190.09748	89691162.9244201	89459266.5155136	91448643.5438301	268356348.325713	249803876.333123	292147379.240101	12.1966783059275	1.86072796622596	3.98127669175177	20.9158135643325	16.5158366804853	20.0989818046424	48.504729333135	53.5822844007876	52.9989626235093	14.4652826664227	15.8929979513307	16.888219009748	8.96911629244201	8.94592665155136
M132T58	cis-4-Hydroxy-D-proline	Organic acids and derivatives	Carboxylic acids and derivatives	Amino acids, peptides, and analogues	HMDB0060460	131.973	57.6	131.058	7.95596977570174	C5H9NO3	[M+H]+	C03440	Amino acid metabolism; Global and overview maps	2584-71-6	BioDeepDB	2	pos	19733385.071598	32576738.3826834	24647397.9962543	29854260.1420446	51566438.6792415	32946565.6747125	19134896.1023496	22368929.9362123	21454156.9163248	2715532955.51542	12715610.9682004	17530307.7091097	1955799461.35943	1588352890.38222	2051353988.8439	2176027114.23906	2637469488.77536	13426305.8468104	1.9733385071598	3.25767383826834	2.46473979962543	2.98542601420446	5.15664386792415	3.29465656747125	1.91348961023496	2.23689299362123	2.14541569163248	271.553295551542	1.27156109682004	1.75303077091097	195.579946135943	158.835289038222
M132T203	L-Leucine	Organic acids and derivatives	Carboxylic acids and derivatives	Amino acids, peptides, and analogues	HMDB0000687	132.102	202.9	131.095	1.33230685154234	C6H13NO2	[M+H]+	C00123	Membrane transport; Signal transduction; Digestive system; Biosynthesis of other secondary metabolites; Translation; Amino acid metabolism; Chemical structure transformation maps; Global and overview maps	61-90-5	BioDeepDB	2	pos	5221040857.06488	3460537408.19001	3961377969.65001	2439194625.72094	2545089731.38657	1457874310.41303	525066279.488174	1108184502.82188	1386259154.17927	3022224870.72097	2457351323.16832	3329231432.46867	781401933.897713	895232680.17469	1112577763.86865	820327103.047428	920156110.179487	3363968265.35974	522.104085706488	346.053740819001	396.137796965001	243.919462572094	254.508973138657	145.787431041303	52.5066279488174	110.818450282188	138.625915417927	302.222487072097	245.735132316832	332.923143246867	78.1401933897713	89.523268017469
M130T144	Pipecolic acid	Organic acids and derivatives	Carboxylic acids and derivatives	Amino acids, peptides, and analogues	HMDB0000070	130.086	143.6	129.079	0.584227996567433	C6H11NO2	[M+H]+	C00408	Chemical structure transformation maps; Amino acid metabolism; Biosynthesis of other secondary metabolites; Global and overview maps	535-75-1 / 3105-95-1	BioDeepDB	2	pos	3336589140.40509	2654657282.35481	2695348007.06806	727077797.822652	578700968.778591	848998279.304099	4369401907.67127	5060983998.44517	4061691847.35668	6366816919.00351	7999212534.63629	9035623989.6571	5564019415.42404	4601295349.05277	5536162443.82291	3719800462.25194	4205075176.34977	4434003973.35136	333.658914040509	265.465728235481	269.534800706806	72.7077797822652	57.8700968778591	84.8998279304099	436.940190767127	506.098399844517	406.169184735668	636.681691900351	799.921253463629	903.56239896571	556.401941542404	460.129534905277
M115T74	Fumaric acid	Organic acids and derivatives	Carboxylic acids and derivatives	Dicarboxylic acids and derivatives	HMDB0000134	115.004	74.1	116.011	3.26944865434022	C4H4O4	[M-H]-	C00122	Cancer: overview; Metabolism of cofactors and vitamins; Chemical structure transformation maps; Signal transduction; Endocrine system; Carbohydrate metabolism; Xenobiotics biodegradation and metabolism; Amino acid metabolism; Energy metabolism; Global and overview maps	110-17-8	BioDeepDB	2	neg	199384625.336604	214694312.356371	211573468.511303	284041069.608407	359085273.290766	318781947.706304	538560424.951398	510297903.91145	668343523.53027	343723091.923992	128074446.396806	120332625.800316	295124421.9149	320081194.874742	318574164.800277	362753200.768491	346030514.466272	380214641.347457	19.9384625336604	21.4694312356371	21.1573468511303	28.4041069608407	35.9085273290766	31.8781947706304	53.8560424951398	51.029790391145	66.834352353027	34.3723091923992	12.8074446396806	12.0332625800316	29.51244219149	32.0081194874742
M139T463	3,4-Dihydroxybenzaldehyde	Organooxygen compounds	Carbonyl compounds	Hydroxybenzaldehydes	HMDB0059965	139.038	462.6	138.032	9.17736700182801	C7H6O3	[M+H]+	C16700	Chemical structure transformation maps; Biosynthesis of other secondary metabolites	139-85-5	mzCloud	2	pos	393962272.618604	486233807.153623	597100567.785783	541210278.700522	450573114.485651	507478623.390669	13066061.6923641	48498502.3028791	249902004.766319	284007975.124864	262189111.002042	74720082.3462561	101272517.556387	77536439.6641084	80646726.7099804	128606580.469371	77666479.2508798	95953908.4624949	39.3962272618604	48.6233807153623	59.7100567785783	54.1210278700522	45.0573114485651	50.7478623390669	1.30660616923641	4.84985023028791	24.9902004766319	28.4007975124864	26.2189111002042	7.47200823462561	10.1272517556387	7.75364396641084
M341T99_1	Trehalose	Organooxygen compounds	Carbohydrates and carbohydrate conjugates	O-glycosyl compounds	HMDB0000975	341.108	99.4	342.116	0.667859615879473	C12H22O11	[M-H]-	C01083	Carbohydrate metabolism; Membrane transport; Global and overview maps	99-20-7	BioDeepDB	2	neg	2254110094.87155	1456851755.63973	1172645950.62305	1887777877.3382	1474590709.42679	1721049455.83362	1036409070.8139	956592897.048503	684116307.616415	617895131.466871	745608215.486522	878630888.714128	155257528.700108	116881173.480515	103526141.776779	322035039.983388	363150859.740452	550255973.680701	225.411009487155	145.685175563973	117.264595062305	188.77778773382	147.459070942679	172.104945583362	103.64090708139	95.6592897048503	68.4116307616415	61.7895131466871	74.5608215486522	87.8630888714128	15.5257528700108	11.6881173480515
M339T815_1	Fructose 1,6-bisphosphate	Organooxygen compounds	Carbohydrates and carbohydrate conjugates	Hexose phosphates	HMDB0001058	339.2	815	339.996	0.119047378819479	C6H14O12P2	[M-H]-	C00354	Cancer: overview; Signal transduction; Endocrine system; Amino acid metabolism; Energy metabolism; Global and overview maps	488-69-7	BioDeepDB	2	neg	334158001.568439	176458076.592033	290040173.168525	79429337.2854121	164580208.886567	98469177.6827628	169188333.369556	147706210.93974	223145559.436543	276679375.946238	346061777.084668	369954073.439634	2426966111.41166	1533088344.5806	1415642116.79335	363209193.149675	300034576.370133	334222239.451044	33.4158001568439	17.6458076592033	29.0040173168525	7.94293372854121	16.4580208886567	9.84691776827628	16.9188333369556	14.770621093974	22.3145559436543	27.6679375946238	34.6061777084668	36.9954073439634	242.696611141166	153.30883445806
M325T91_2	Cellobiose	Organooxygen compounds	Carbohydrates and carbohydrate conjugates	O-glycosyl compounds		325.112	90.8	342.116	9.94734122401015	C12H22O11	[M+H-H2O]+	C00185	Carbohydrate metabolism; Membrane transport; Global and overview maps	16462-44-5 / 528-50-7	BioDeepDB	2	pos	711868415.183374	514517864.896655	528348077.80925	349471799.302624	528418266.841793	478831426.22425	445517541.431261	364076678.451695	436821913.926936	91226218.2187958	103541622.981892	303899385.924318	4474675515.66824	3928601576.58195	15097028491.3686	526579700.005372	575324724.863628	664359087.057517	71.1868415183374	51.4517864896655	52.834807780925	34.9471799302624	52.8418266841793	47.883142622425	44.5517541431261	36.4076678451695	43.6821913926936	9.12262182187958	10.3541622981892	30.3899385924318	447.467551566824	392.860157658195
M204T91	N-Acetyl-D-glucosamine	Organooxygen compounds	Carbohydrates and carbohydrate conjugates	Acylaminosugars	HMDB0000215	204.087	91.4	221.09	20.7460848746966	C8H15NO6	[M+H-H2O]+	C00140	Carbohydrate metabolism; Membrane transport; Global and overview maps	7512-17-6	BioDeepDB	2	pos	115967185.635174	4828508.19707325	38161381.6539559	133407155.384957	117965501.355179	116179704.208338	536649580.133487	502402541.894558	545646596.704169	184989549.062289	261778115.61089	245207735.955868	127584950.977798	114723022.707719	126293950.763509	747984895.914193	742209458.618948	746272518.134607	11.5967185635174	0.482850819707325	3.81613816539559	13.3407155384957	11.7965501355179	11.6179704208338	53.6649580133487	50.2402541894558	54.5646596704169	18.4989549062289	26.177811561089	24.5207735955868	12.7584950977798	11.4723022707719
M179T91	D-Fructose	Organooxygen compounds	Carbohydrates and carbohydrate conjugates	Hexose		179.056	90.7	180.063	1.54141376675331	C6H12O6	[M-H]-	C00095	Endocrine and metabolic disease; Membrane transport; Sensory system; Digestive system; Carbohydrate metabolism; Global and overview maps	57-48-7	BioDeepDB	2	neg	852239605.711077	1790439398.18402	653979202.92953	721829215.161837	436253022.89595	839390679.889076	2207258685.48784	687739679.781686	603559562.971814	1144631764.398	745933884.303946	544234191.130667	2282973530.47025	1843254050.12377	1491836796.33789	669875386.847175	766592876.922081	3065880444.92555	85.2239605711077	179.043939818402	65.397920292953	72.1829215161837	43.625302289595	83.9390679889076	220.725868548784	68.7739679781686	60.3559562971814	114.4631764398	74.5933884303946	54.4234191130667	228.297353047025	184.325405012377
M161T91	D-Galactose	Organooxygen compounds	Carbohydrates and carbohydrate conjugates	Hexoses	HMDB0000143	161.045	90.7	180.063	0.683039326163524	C6H12O6	[M-H2O-H]-	C00124	Membrane transport; Digestive system; Carbohydrate metabolism; Cell motility; Global and overview maps	59-23-4 10257-28-0 / 10257-28-0 / 59-23-4	BioDeepDB	2	neg	1294800084.18171	1212825819.87491	1406529341.18767	747367716.94453	1054384518.09845	906382502.637434	140754214.581906	108027289.488011	152975872.393723	499971859.095901	479831385.391719	430725288.270109	372697379.592249	372210147.903066	316833587.992678	205823368.916186	142896106.097012	203569278.092428	129.480008418171	121.282581987491	140.652934118767	74.736771694453	105.438451809845	90.6382502637434	14.0754214581906	10.8027289488011	15.2975872393723	49.9971859095901	47.9831385391719	43.0725288270109	37.2697379592249	37.2210147903066
M151T71	D-Ribose	Organooxygen compounds	Carbohydrates and carbohydrate conjugates	Pentoses	HMDB0000283	151.035	70.5	150.053	2.9703280887632	C5H10O5	[M+H]+	C00121	Carbohydrate metabolism; Membrane transport; Global and overview maps; Cell motility	613-83-2 / 50-69-1	BioDeepDB	2	pos	3008982867.39232	2960814211.25793	2918648025.45301	2958479650.41772	2717006128.32304	2816427722.06913	2836891262.87939	2491285743.05287	2734030726.46601	3123508891.56758	3008785410.68499	3002121980.53823	2721397683.14696	2929948541.04497	2921128727.12953	2804317360.24303	2444648289.52366	2766688956.66836	300.898286739232	296.081421125793	291.864802545301	295.847965041772	271.700612832304	281.642772206913	283.689126287939	249.128574305287	273.403072646601	312.350889156758	300.878541068499	300.212198053823	272.139768314696	292.994854104497
M149T91	D-Xylose	Organooxygen compounds	Carbohydrates and carbohydrate conjugates	Pentoses	HMDB0000098	149.046	91.2	150.053	3.86457612775676	C5H10O5	[M-H]-	C00181	Carbohydrate metabolism; Membrane transport; Global and overview maps	58-86-6	BioDeepDB	2	neg	634424234.55871	692661815.85808	154887458.275911	123063432.767564	140741676.809805	412009148.785924	840825685.726456	322220752.540551	295923881.375527	573030453.237332	363553584.889669	483718565.253289	38039706.8361944	36828298.8690496	40577042.4852667	834313056.344066	869743700.365423	806794925.842163	63.442423455871	69.266181585808	15.4887458275911	12.3063432767564	14.0741676809805	41.2009148785924	84.0825685726456	32.2220752540551	29.5923881375527	57.3030453237332	36.3553584889669	48.3718565253289	3.80397068361944	3.68282988690496
M119T90	L-Erythrulose	Organooxygen compounds	Carbohydrates and carbohydrate conjugates	Monosaccharides	HMDB0006293	119.035	89.9	120.042	0.638467141144583	C4H8O4	[M-H]-	C02045		533-50-6/496-55-9	BioDeepDB	2	neg	11140119.2768913	62925971.1126579	88769177.6790893	169082703.83428	294208908.541803	209159991.142225	617403841.552918	574303952.736193	615575039.177818	4945887.32673413	29267209.5009947	18360741.0176967	593952.817868687	435960.866847412	34262352.4896557	302432212.173098	361328655.103597	317001489.060551	1.11401192768913	6.29259711126579	8.87691776790893	16.908270383428	29.4208908541803	20.9159991142225	61.7403841552918	57.4303952736193	61.5575039177818	0.494588732673413	2.92672095009947	1.83607410176967	0.0593952817868687	0.0435960866847412
M105T81	Glyceric acid	Organooxygen compounds	Carbohydrates and carbohydrate conjugates	Sugar acids and derivatives	HMDB0000139	105.02	81.3	106.027	2.62808085347401	C3H6O4	[M-H]-	C00258	Carbohydrate metabolism; Lipid metabolism; Amino acid metabolism; Energy metabolism; Global and overview maps	473-81-4	BioDeepDB	2	neg	215591674.092348	202001296.609908	216771052.905308	203484338.429854	204453630.539047	176845536.46112	68243313.1539122	49967241.0135688	77350410.7296463	38617335.2664748	46152615.5664137	53828785.4179497	8465252.88946995	9522620.65102181	8405547.94834433	280820536.756294	261308723.144792	260715695.387138	21.5591674092348	20.2001296609908	21.6771052905308	20.3484338429854	20.4453630539047	17.684553646112	6.82433131539122	4.99672410135688	7.73504107296463	3.86173352664748	4.61526155664137	5.38287854179497	0.846525288946995	0.952262065102181
M220T358	Pantothenic acid	Organooxygen compounds	Alcohols and polyols	Polyols	HMDB0000210	220.118	358.2	219.111	0.563333955724536	C9H17NO5	[M+H]+	C00864	Metabolism of cofactors and vitamins; Metabolism of other amino acids; Global and overview maps; Digestive system	79-83-4 / 20938-62-9 / 137-08-6	BioDeepDB	2	pos	971909589.01747	1074111248.41292	1359587923.03458	421579609.849936	426641384.64804	317344832.67032	46713820.2456334	212900900.489022	24360281.4634277	2436626790.83673	2971226787.0776	2968230248.81534	534337677.30261	664833058.792721	296614057.373457	429377830.418972	455738934.328782	505738299.583801	97.190958901747	107.411124841292	135.958792303458	42.1579609849936	42.664138464804	31.734483267032	4.67138202456334	21.2900900489022	2.43602814634277	243.662679083673	297.12267870776	296.823024881534	53.433767730261	66.4833058792721
Others
M457T442_3	8-Amino-8-demethylriboflavin 5'-phosphate	Organophosphorus compound	Organic phosphate	Ribose phosphate		457.081	442.3	457.1	7.85323454338874	C16H20N5O9P	[M]+	C21805	Biosynthesis of other secondary metabolites; Global and overview maps		BioDeepDB	2	pos	196602218.401491	95756503.3306769	185001815.930832	259489710.286767	231411427.479535	254212903.884542	472095319.824216	448397457.951011	388114856.505213	85477938.8485842	164573894.666784	126430420.966538	6319629.46945505	3571281.7625605	4699392.5066074	450457368.160034	494781320.588132	512595381.562618
M162T89	L-Carnitine	Organonitrogen compounds	Quaternary ammonium salts	Carnitines	HMDB0000062	162.112	89.3	161.105	0.0528474749136075	C7H15NO3	[M+H]+	C00318	Environmental adaptation; Digestive system	541-15-1	BioDeepDB	2	pos	184979921.362233	221222967.700135	199005313.101803	62027877.9948053	93219243.5242345	91028298.362254	951330667.217598	857681009.844208	786130008.441581	283579147.071648	73710987.6873135	229647620.659944	30644450.6864923	30726784.3385451	23872439.7188559	656570701.928642	568056233.147699	760249716.797832
M611T376_3	Glutathione amide disulfide	Organonitrogen compounds	Organonitrogen compounds	Glutathione derivative		611.148	375.7	610.184	11.915027010665	C20H34N8O10S2	[M+H]+	C19690			BioDeepDB	2	pos	29432089.7766277	21731170.2175506	21903955.5887433	29420769.4315205	38812176.4212553	8738760.35112794	46616389.6353	33859284.6832048	33159578.4328094	782580552.312171	664456826.288331	611823153.9863	88112114.3394458	138654035.807265	112122328.316028	202775773.136368	139210710.084093	246658358.488657
M175T82	Ascorbate	Organoheterocyclic compounds-Dihydrofurans	Furanones	Butenolides		175.025	82	176.032	2.71960682251039	C6H8O6	[M-H]-	C00072	Membrane transport; Metabolism of other amino acids; Signal transduction; Digestive system; Carbohydrate metabolism; Global and overview maps	50-81-7	BioDeepDB	2	neg	474459836.55427	664920776.025001	761007369.428281	413871555.730589	708607258.741681	519092012.453737	175603613.969658	148252047.612037	219205483.332185	24817306.7084206	26451643.05819	23864609.7152385	14883266.4532266	14698107.9272367	13642247.4707885	24913896.1756362	20186870.4518084	26405546.9819143
M219T198	8-Methoxykynurenate	Organoheterocyclic compounds	Quinolines and derivatives	Quinoline carboxylic acids	HMDB0060426	219.05	198.4	219.053	1.76842097928797	C11H9NO4	[M]+	C05830	Amino acid metabolism	2929-14-8	BioDeepDB	2	pos	1171074806.06606	1206963200.19699	985952655.415329	397000415.640087	434940288.844098	449687432.608171	73632497.8676684	247633829.716568	104430228.372874	88165974.4994123	114567663.595032	132697792.817769	97325931.7719197	107421100.277627	68333009.981383	182224326.356983	278394248.323702	324267151.097153
M332T161_2	5'-O-beta-D-Glucosylpyridoxine	Organoheterocyclic compounds	Pyridines and derivatives	Pyridoxines	HMDB0246884	332.133	161	331.127	0.938325057977818	C14H21NO8	[M+H]+	C03996		26545-80-2	BioDeepDB	2	pos	200961617.816953	77955882.6944254	267151531.120424	176227817.889743	248212621.956187	200329405.197367	158505076.366933	134710231.444509	181441836.250609	4809414.22594822	2795788.02423977	5109876.4994849	9720550.65855567	4341027.55437085	9435246.44008555	251612578.705804	252332381.636419	237167994.363581
M173T101_1	Dehydroascorbate	Organoheterocyclic compounds	Lactones	Gamma butyrolactones	HMDB0001264	173.01	100.7	174.016	3.32929309741157	C6H6O6	[M-H]-	C05422	Carbohydrate metabolism; Metabolism of other amino acids; Global and overview maps	490-83-5	BioDeepDB	2	neg	218086531.05647	757615313.591603	207010849.07773	980717176.318917	919530980.234241	1017422932.07697	750768923.994298	603096085.017552	783867875.241645	3729726085.78904	3290466750.06506	3856764874.38753	81811236.7937617	121883738.192272	466797902.630339	514120237.566244	202574526.847953	588807797.615951
M195T754	Neocnidilide	Organoheterocyclic compounds	Isobenzofurans	Isobenzofurans	HMDB0034450	195.138	754.4	194.131	0.122989884062813	C12H18O2	[M+H]+	C17002		4567-33-3	BioDeepDB	2	pos	28783684.8634973	41393668.1800074	28115869.7547977	24724988.9209801	19931616.9301993	27539954.7189043	34149429.1029805	35557265.8127698	34692798.8321218	79433811.2106939	43982505.5037076	140189861.380984	721127584.568987	845093419.55047	506055959.830311	25661458.6867009	33345355.8665483	26486490.5689747
M113T184	Uracil	Organoheterocyclic compounds	Diazines	Pyrimidines and pyrimidine derivatives	HMDB0000300	113.034	184.2	112.027	2.79013660473612	C4H4N2O2	[M+H]+	C00106	Metabolism of cofactors and vitamins; Metabolism of other amino acids; Global and overview maps; Nucleotide metabolism	66-22-8	BioDeepDB	2	pos	43741309.7865043	46785836.4514118	53833252.5703965	35352808.631338	33611932.2670935	30939370.8703691	12497252.752589	21108826.3100068	25225498.735257	5525671.7819266	7602929.36657294	5899502.16759953	38431100.6991312	30879612.2285786	41380982.4975784	712512655.076892	743142029.87844	466658862.015714
M381T89_1	Celecoxib	Organoheterocyclic compounds	Azoles	Pyrazoles	HMDB0005014	381.077	89.4	381.076	3.14896906684498	C17H14F3N3O2S	[M]+	C07589		169590-42-5 / 184007-95-2	BioDeepDB	2	pos	964310688.2377	929989956.852447	792362133.679836	159038988.064948	303940595.135089	277736976.261693	92919686.2085411	213962893.515057	166931743.781829	89237005.1884791	93416981.9326989	104319349.244414	5901743067.51539	3489274475.14773	2715501916.2877	705857417.943676	765153781.156053	525095008.878896
M235T811	Polygodial	Organic oxygen compounds	Organic oxides	Organic oxides	HMDB0256673	235.169	811.2	234.162	0.527279484488921	C15H22O2	[M+H]+	C09712		6754-20-7	mzCloud	2	pos	5401922.16534445	1182150.59044402	1388916.92288628	1255367.15984296	1257843.43071351	987982.193541125	1790365.23939124	5514272.55524032	1262062.09682005	2027056.22262125	1763446.69997862	6895245.51674607	1331727854.06416	1443127617.47704	1446348930.22639	5467947.0580106	3244154.72850126	1771954.02295704
M330T100	(S)-Norlaudanine	Organic heteropolycyclic compound	isoquinolines	Isoquinolines		330.139	100.2	329.163	0.0618674515715561	C19H23NO4	[M+H]+	C21630	Biosynthesis of other secondary metabolites; Global and overview maps		BioDeepDB	2	pos	84774245.0871212	620639.185572017	3751932.26862058	94406165.0206085	5091671.90153283	28427386.8623373	161203192.665811	144630606.559644	132624077.401692	345793722.994328	420165980.944982	420819356.021006	21373601.3949214	15240943.0140047	11482763.4108576	345448729.576099	293832695.356302	368622919.460529
M243T176	Uridine	Nucleosides, nucleotides, and analogues	Pyrimidine nucleosides	Pyrimidine nucleosides	HMDB0000296	243.063	175.8	244.07	1.95834243600663	C9H12N2O6	[M-H]-	C00299	Membrane transport; Global and overview maps; Nucleotide metabolism	58-96-8	BioDeepDB	2	neg	208031951.828508	132919795.001833	187431770.620353	24512559.7130697	92179769.1236049	117467566.762352	18810099.1352022	59203994.3973473	28309074.873309	44205224.5293683	35365228.5903163	71765354.3183037	71772511.8346175	102636985.407942	175844228.24808	395763607.118872	354424407.601009	424243954.694245
M268T256	Adenosine	Nucleosides, nucleotides, and analogues	Purine nucleosides	Purine nucleosides	HMDB0000050	268.105	255.6	267.097	1.95446105730534	C10H13N5O4	[M+H]+	C00212	Circulatory system; Membrane transport; Signal transduction; Endocrine system; Neurodegenerative disease; Signaling molecules and interaction; Nucleotide metabolism; Substance dependence; Global and overview maps	58-61-7	BioDeepDB	2	pos	347597031.407037	1621503895.84164	1307369529.28899	2255972058.66667	2125876559.81124	1909680873.53354	557794736.420574	504205898.037161	764538827.574978	93134720.7392197	45522919.1350539	59422122.195212	11000952.3672894	75200418.5333759	118669151.265316	237127533.764264	511491593.062912	157132967.663268
M415T807_2	Sodium deoxycholate	Lipids and lipid-like molecules	Steroids and steroid derivatives	Bile acids, alcohols and derivatives		415.211	807	414.275	1.01521995820219	C24H39O4. Na	[M+H]+	C11171		302-95-4	BioDeepDB	2	pos	780893039.33042	380033832.081696	1555175420.30288	854795863.71744	1217609829.21401	565521746.070974	89336628.1274265	81837820.1407479	60801656.8111435	253466393.641297	68773955.004931	235162394.003512	150000703.247095	113126006.965625	105911767.086139	244786734.037735	328752630.907494	52330375.6643838
M325T798	11-Dehydrocorticosterone	Lipids and lipid-like molecules	Steroids and steroid derivatives	Hydroxysteroids	HMDB0004029	325.185	797.5	344.199	12.5774752487257	C21H28O4	[M-H2O-H]-	C05490	Lipid metabolism	72-23-1	BioDeepDB	2	neg	90056454.8228511	289043784.384502	273761905.392098	306577566.206507	371671145.496552	368098501.763009	436223332.787004	408822580.237596	427660412.209166	94110245.9722311	99795603.8683134	97654238.9363509	18471606.3381546	19292261.6621714	16202509.3302313	601588832.074762	538659978.40872	488820871.448206
M302T372	2-Methoxy-17beta-estradiol	Lipids and lipid-like molecules	Steroids and steroid derivatives	Estrane steroids	HMDB0000405	302.195	372.1	302.188	23.8256439377027	C19H26O3	[M]+	C05302	Lipid metabolism	362-07-2	mzCloud	2	pos	2208552.93846237	3238515.82723626	1645752.21759604	1519756.68991563	3678016.42237501	4153719.64426656	1709763.02905374	1387026.04165655	2277082.79045236	1915748.1801536	1111808.52637775	2685156.44389385	530155238.622151	552464772.055147	550637736.963154	27581849.3972533	30472505.4474279	26540917.3195082
M314T323	2,3-Dehydro-gibberellin A9	Lipids and lipid-like molecules	Prenol lipids	Diterpenoids		314.144	323	314.152	23.2371738757713	C19H22O4	[M]+	C11866	Global and overview maps; Metabolism of terpenoids and polyketides	2531-21-7	MetaDNA	2	pos	53695124.8264554	54288308.5723416	45054293.9843179	341992720.661976	266679431.098725	282433914.355949	428739840.657559	502520646.753846	476378145.095245	12909403.180558	7745387.78966728	9294882.08005993	1401797.96877614	78833938.2634854	91439310.5748234	362555501.161562	259493934.694	413903274.270047
M251T561	Xanthoxin	Lipids and lipid-like molecules	Prenol lipids	Sesquiterpenoids	HMDB0304066	251.164	560.6	250.157	0.070967220520273	C15H22O3	[M+H]+	C13453	Chemical structure transformation maps; Global and overview maps; Metabolism of terpenoids and polyketides	8066-07-7 / 26932-58-1	BioDeepDB	2	pos	5036529.87223801	7567459.94964035	6031375.42724128	107132656.956965	223870385.839143	149555984.919752	110421480.255194	91133025.0145677	134382710.093836	10253629.2170612	6252958.02996312	5799466.14688994	775777278.074784	854450725.413948	966329360.485021	213724997.809492	230902508.484109	136411236.294322
M471T783_2	Asiatic acid	Lipids and lipid-like molecules	Prenol lipids	Triterpenes		471.351	782.9	488.35	16.8324773889893	C30H48O5	[M+H-H2O]+	C08617		464-92-6	mzCloud	2	pos	20882346.9135696	14874337.6404201	15786406.6694459	1088559.48376861	1341141.41755213	286411.447307071	6085078.20612325	5501410.36812289	6829170.90079693	18259759.8802052	28189936.6874133	39676016.4457692	416670676.990396	416130705.961109	439452955.527701	25261278.2848127	11674844.7601865	3306607.5748999
M267T699	Xanthoxic acid	Lipids and lipid-like molecules	Prenol lipids	Sesquiterpenoid		267.159	698.8	266.152	0.403854693081878	C15H22O4	[M+H]+	C13454	Metabolism of terpenoids and polyketides		BioDeepDB	2	pos	21503507.4725786	17379579.6856019	19287036.386033	12127296.9389431	13050031.5637167	10332684.23346	9122460.80628848	7986774.37207336	7840699.73979348	43832087.0478883	10784948.3795704	38866662.6129979	7439274601.48823	6973376297.31318	8486671669.1597	25773610.6397664	21432976.862408	17918726.0181639
M233T757	Isoalantolactone	Lipids and lipid-like molecules	Prenol lipids	Terpene lactones	HMDB0035934	233.154	756.8	232.146	0	C15H20O2	[M+H]+	C09484		470-17-7	BioDeepDB	2	pos	185355928.803426	161006745.645753	218063662.573385	150292566.327015	134003392.323277	161528787.474197	18397495.3274122	20435971.7592931	20640386.247954	20392481.6819402	21977845.8619739	22530460.3744749	744603079.998092	679849146.885176	644671775.528357	287763429.260149	168357619.968194	236792436.220406
M219T817	Nootkatone	Lipids and lipid-like molecules	Prenol lipids	Sesquiterpenoid	HMDB0013687	219.174	817.1	218.167	0.803014223307161	C15H22O	[M+H]+	C17914		4674-50-4	mzCloud	2	pos	948732501.643436	973463014.64167	1133433972.44641	1174549386.29835	1485943868.27689	928725622.470785	212036958.117354	202260386.817497	208826620.338026	651081149.106531	657272555.732408	653834349.333393	549008862.660147	520858803.178872	513504603.442274	503328575.303166	542302260.821918	515980048.4778
M219T559	Capsidiol	Lipids and lipid-like molecules	Prenol lipids	Sesquiterpenoid	HMDB0002352	219.174	559.1	236.178	2.73754723989043	C15H24O2	[M+H-H2O]+	C09627	Metabolism of terpenoids and polyketides	37208-05-2	BioDeepDB	2	pos	9025811.56531028	10185421.8189976	6756521.32952587	1639044.60036419	1484207.80008587	1445263.8477672	2152943.68166925	3520914.07001265	1231718.38713652	2035349.48499457	1858521.82864251	2189108.45264087	245099182.927534	601151596.00808	622135692.425588	10168679.9212193	4077676.93608273	3789580.60027818
M205T803	beta-Cubebene	Lipids and lipid-like molecules	Prenol lipids	Sesquiterpenoid	HMDB0061853	205.194	803.3	204.188	3.78178146274963	C15H24	[M+H]+	C09648		13744-15-5	BioDeepDB	2	pos	4008107.94066809	3903300.88176451	4001424.7344572	5321068.14310078	5904232.46476809	2991586.18430106	323114148.555087	11302256.2828989	7699140.64191301	288596214.079181	11552784.0124309	4165977.56706104	2330765030.96355	2191873079.63537	2139733167.84184	1857893963.57217	48117886.12853	14729996.443711
M205T766	beta-Selinene	Lipids and lipid-like molecules	Prenol lipids	Sesquiterpenoid	HMDB0034997	205.194	765.5	204.188	7.19320680565428	C15H24	[M+H]+	C09723	Global and overview maps; Metabolism of terpenoids and polyketides	17066-67-0	BioDeepDB	2	pos	666776842.455422	797304727.925115	1039710051.94807	715976842.413574	884198914.880126	745770049.570195	684259517.724594	692591566.749137	823407667.400125	367162467.726024	400169047.759993	351869421.059032	275242010.381757	254782766.967829	218511965.693129	1222606758.48002	1157144075.77796	1133758119.5913
M204T784	alpha-Cedrene	Lipids and lipid-like molecules	Prenol lipids	Sesquiterpenoids	HMDB0059695	204.183	784.4	204.188	25.4674002584064	C15H24	[M]+	C09630		469-61-4	BioDeepDB	2	pos	826478.062001692	564732.546383919	545402.611390607	2067726.06323568	1400201.53166616	986502.370040983	28044217.1210887	8334412.83363399	3984213.62842909	5205536.32742144	15240139.3104826	8560275.17981898	6880810331.53082	5563734735.33118	5427174371.17066	58817295.2855144	39384234.2172872	23247913.2205677
M203T836	Caryophyllene alpha-oxide	Lipids and lipid-like molecules	Prenol lipids	Sesquiterpenoids	HMDB0036789	203.179	835.9	220.183	17.393546964555	C15H24O	[M+H-H2O]+	C16908		1139-30-6	BioDeepDB	2	pos	4430707.98928596	4169488.40427845	1831791.06777121	6610260.30574794	6066500.91523431	5203835.59955671	11953346.9802708	8621149.74520228	7333582.11668993	7835784.72675141	5665886.94453447	4422339.46605591	2890111512.51177	2731229041.63319	3035491226.63847	140904006.877746	16034875.3691756	16918453.1222999
M153T524	(+)-Fenchone	Lipids and lipid-like molecules	Prenol lipids	Monoterpenoids	HMDB0034985	153.127	524	152.12	0.233073475537276	C10H16O	[M+H]+	C11387		7787-20-4 / 4695-62-9	BioDeepDB	2	pos	14760702.4220555	14559213.1911948	17400484.308519	94361432.526678	94170205.4912546	93354509.368904	32750658.0708514	31975089.2431122	125066019.65878	37793969.5462899	66835049.7299181	64191410.7299933	5830994.46435471	6683274.59071041	6606920.97113697	146138239.580748	328348291.891484	294076243.106753
M311T779_1	Arachidic acid	Lipids and lipid-like molecules	Fatty Acyls	Fatty acids and conjugates	HMDB0002212	311.169	779.5	312.303	0.655605694304987	C20H40O2	[M-H]-	C06425	Lipid metabolism	506-30-9	BioDeepDB	2	neg	21584023.9097786	57381543.4060281	17033306.8684251	159938831.121313	187475235.161432	143412209.089422	342831657.412378	335076901.61224	198858833.60723	424451653.413576	500864095.057024	517819089.125827	1437316852.27429	1644061914.48956	1667066797.15344	146694634.640734	136656031.326335	162083993.762007
M291T830	13(S)-HPOT	Lipids and lipid-like molecules	Fatty Acyls	Hydroperoxy unsaturated fatty acid		291.196	829.8	310.214	1.33930227153111	C18H30O4	[M-H2O-H]-	C04785	Lipid metabolism; Global and overview maps		mzCloud	2	neg	193548549.838398	119055181.48731	193620329.792592	317067596.755963	457108665.693281	397410832.40991	456652177.588811	458431783.952475	440275307.522534	119031516.71692	135749656.937156	128273088.491559	16076686.9522005	10330044.1823573	17876273.8393426	315138046.906803	417421475.602374	442707924.783155
M279T817	Bovinic acid	Lipids and lipid-like molecules	Fatty Acyls	Lineolic acids and derivatives	HMDB0003797	279.234	816.7	280.24	2.50686074064418	C18H32O2	[M-H]-	C04056	Lipid metabolism	2540-56-9	BioDeepDB	2	neg	1894185503.26583	1519800360.87849	1836831235.82683	2486313034.10401	2567563993.98117	2157872365.70913	981601283.291481	552372229.79577	306415331.436441	291439027.813288	483890291.688698	482037191.82629	13133470.7613957	18113138.5805661	10803637.9578413	204161601.744887	217593863.8293	239098943.336492
M265T760	Stearic acid	Lipids and lipid-like molecules	Fatty Acyls	Fatty acids and conjugates	HMDB0000827	265.148	760.3	284.272	0.942941011864552	C18H36O2	[M-H2O-H]-	C01530	Lipid metabolism; Chemical structure transformation maps; Sensory system	57-11-4 / 646-29-7	BioDeepDB	2	neg	70078027.2334632	12057430.7179592	9053394.13817073	6356822.69853005	3630767.16412105	5219233.27045061	3526921.80644328	7763673.25433308	4045456.67485126	108611332.939789	11923884.4248503	102589629.659498	1166415983.05521	1047800055.04788	825967216.686438	3839411.88053155	5732089.12581077	7899130.60992504
M243T379	1-Hexadecanol	Lipids and lipid-like molecules	Fatty Acyls	Fatty alcohols	HMDB0003424	243.183	378.5	242.261	0.5847950161307	C16H34O	[M+H]+	C00823	Lipid metabolism	36653-82-4	BioDeepDB	2	pos	76858526.10986	13900463.4711082	7033746.42290646	11396561.9868623	7252975.90959984	73111484.7960548	4584284.75466554	3945419.14906217	5743182.27016277	917584.244544822	3430300.64379274	3969089.31037966	579755987.090476	607003074.877118	629603774.048097	7884092.55423277	4932742.68856281	3676940.04016249
M175T91	2-Isopropylmalic acid	Lipids and lipid-like molecules	Fatty Acyls	Fatty acids and conjugates	HMDB0000402	175.062	91.3	176.069	3.29026663724037	C7H12O5	[M-H]-	C02504	Carbohydrate metabolism; Amino acid metabolism; Global and overview maps	3237-44-3	BioDeepDB	2	neg	463639005.376713	516042156.401622	868395363.151451	117338964.79915	210949451.189553	185075019.341549	28935576.1326541	15683693.8329711	21913884.4148112	13343314.1443879	9692668.96218444	1718318.89291549	365958.309952357	646357.523349614	863441.838409212	26962548.9896444	23569324.035222	41598633.8713179
M148T86	(R) 2,3-Dihydroxy-3-methylvalerate	Lipids and lipid-like molecules	Fatty Acyls	Fatty acids and conjugates	HMDB0012140	148.08	85.7	148.074	0.480764440162126	C6H12O4	[M]+	C06007	Amino acid metabolism; Global and overview maps	562-43-6	BioDeepDB	2	pos	43375804.7372962	49666571.0137184	49406632.9304788	44888120.5266576	54905157.2218274	41838860.8151546	72938270.6993444	75201042.445068	55890283.5170516	1177312.61246331	10028966.914401	1188923.08343222	350163878.439145	506153517.698926	518341214.485985	73318918.6275629	11975969.9705708	13077999.1120509
M481T361	Silibinin	Lignans, neolignans and related compounds	Flavonolignans	Flavonolignans	HMDB0030583	481.1	361.1	482.121	27.8049865838893	C25H22O10	[M-H]-	C07610		22888-70-6	BioDeepDB	2	neg	733418193.17509	493416285.453207	785069076.217767	458246537.201995	617626690.789631	510632372.566629	301562931.891612	283785446.879725	277322432.837712	195101820.653133	244337431.493141	289929499.650299	6914142.71750868	7503428.19834752	8989038.58518452	1528709366.04952	1556985424.86026	1261136804.77762
M193T418	Sinapyl alcohol	Benzenoids	Phenols	Methoxyphenols	HMDB0013070	193.086	418.5	210.089	3.1074252443679	C11H14O4	[M+H-H2O]+	C02325	Chemical structure transformation maps; Biosynthesis of other secondary metabolites; Global and overview maps	537-33-7	BioDeepDB	2	pos	468199135.282805	502810765.104082	372886953.8772	245256373.992757	218157897.443728	259786439.905077	101085400.714586	131348996.806806	86992522.5596825	80229291.1310271	89924360.4882559	101563009.151522	98075586.396288	127636004.065548	147004682.012109	347594806.188332	347373757.795446	307618237.712659
M169T71	Norepinephrine	Benzenoids	Phenols	Benzenediols	HMDB0000216	169.046	70.7	169.074	6.63882583899778	C8H11NO3	[M]+	C00547	Circulatory system; Nervous system; Signal transduction; Sensory system; Endocrine system; Digestive system; Environmental adaptation; Signaling molecules and interaction; Amino acid metabolism; Cellular community - eukaryotes; Cellular community - prokaryotes; Global and overview maps	51-41-2	BioDeepDB	2	pos	404651900.574504	340899966.869343	384411201.059477	126598704.312211	134971497.741145	236666391.737629	93432664.2803485	66032264.1450489	61437028.1658039	95991496.6755799	85056866.6975585	109092839.175598	89548715.5847111	127374756.571395	72026867.1591492	567105672.842965	494066714.712746	493539244.187258
M167T563	3,4-Dihydroxybenzeneacetic acid	Benzenoids	Phenols	Benzenediols	HMDB0001336	167.035	563.2	168.042	2.25101984379975	C8H8O4	[M-H]-	C01161	Substance dependence; Amino acid metabolism; Nervous system; Global and overview maps	102-32-9	BioDeepDB	2	neg	554617544.276966	910810484.598522	924379071.782093	730164113.964374	907963678.314049	275480074.517726	126336907.239384	421666023.380876	144154963.468787	265884167.007933	286920111.702173	429820890.607952	9706564.5542066	13540875.1993945	14140744.5971312	555698218.944543	528358510.626118	543671299.226802
M125T826	4-Methylcatechol	Benzenoids	Phenols	Benzenediols	HMDB0000873	125.06	825.7	124.052	0.0129820589884102	C7H8O2	[M+H]+	C06730	Xenobiotics biodegradation and metabolism; Global and overview maps	452-86-8	BioDeepDB	2	pos	241304281.979457	226113683.023478	29203745.8090242	171316767.551118	145856187.532094	171172700.48395	61595234.6077951	149302681.637411	59242713.6890696	125722476.949554	114402237.513146	157302966.907983	869441246.365087	875860461.476196	983109492.472107	20625591.325916	57804679.4214568	55332503.0400224
M236T122	Procaine	Benzenoids	Benzene and substituted derivatives	Benzoic acids and derivatives	HMDB0014859	236.148	121.7	236.153	19.055846333686	C13H20N2O2	[M]+	C07375		59-46-1	BioDeepDB	2	pos	36932635.6216471	38632836.5037059	30651288.603923	29977742.9730685	8996237.58154462	27277027.3728891	24829906.3568284	24359548.0898572	15980847.5804567	12348074.1426764	15246787.5189768	10091841.2362215	348464937.19092	544944675.140818	549178865.668339	54690856.241892	37199109.1628697	66323683.0857596
M138T95	p-Aminobenzoic acid	Benzenoids	Benzene and substituted derivatives	Benzoic acids and derivatives	HMDB0001392	138.055	94.8	137.048	0.0007080443698578	C7H7NO2	[M+H]+	C00568	Chemical structure transformation maps; Metabolism of cofactors and vitamins; Xenobiotics biodegradation and metabolism; Global and overview maps	150-13-0 / 2906-28-7	BioDeepDB	2	pos	578607421.804429	431948994.789696	586956233.483089	682260522.012645	474932093.629981	485225562.313893	505397410.120633	540973743.610802	616197529.731831	606275722.702531	396626588.253307	361586469.324527	414349382.274837	465446940.833	458065309.524082	1173015684.32138	1278898884.12315	1333328877.83015
M105T380	2-Phenylethanol	Benzenoids	Benzene and substituted derivatives	Benzene and substituted derivatives	HMDB0033944	105.07	379.8	122.073	1.71038086114395	C8H10O	[M+H-H2O]+	C05853	Amino acid metabolism	60-12-8	BioDeepDB	2	pos	1366031166.80473	110642138.01833	458688944.649369	1479291598.63786	713290996.32957	1073107261.34138	2219021730.2713	2321224500.02007	1260405947.25082	2989586371.26629	3891913710.99585	3828101883.48231	655620877.059065	608016683.29541	776788850.419403	809626479.621987	659284553.090419	893751455.369569
[truncated: 4 more columns]
